# Supplementary material for: Bis[1-(2-naphthyl­imino­meth­yl)-2-naphtholato-κ2 N,O]copper(II)
Source: Acta Crystallogr Sect E Struct Rep Online. 2009 Aug 8;65(Pt 9):m1049. doi: 10.1107/S1600536809030694 (PMC2969886; doi:10.1107/S1600536809030694)
Supplement: Supplementary file 1 [file e-65-m1049-sup1.cif]

##############################################################################
###                                                                        ###
###        Electronic paper (Acta Crystallographica Section E)             ###
###                                                                        ###
##############################################################################
#                                                                            #
# This CIF contains the data in a paper accepted for publication in Acta     #
# Crystallographica Section E. It conforms to the requirements of Notes      #
# for Authors for Section E, and has been peer reviewed under the auspices   #
# of the IUCr Commission on Journals.                                        #
#                                                                            #
# Full details of the Crystallographic Information File format               #
# are given in the paper "The Crystallographic Information File (CIF):       #
# a New Standard Archive File for Crystallography" by S. R. Hall, F. H.      #
# Allen and I. D. Brown [Acta Cryst. (1991), A47, 655-685].                  #
#                                                                            #
# The current version of the core CIF dictionary is obtainable from          #
# ftp://ftp.iucr.org/pub/cif_core.dic. The current version number is 2.4.    #
#                                                                            #
# Software is freely available for graphical display of the structure(s) in  #
# this CIF.  For information consult the CIF home page http://www.iucr.org/  #
# cif/home.html                                                              #
#                                                                            #
# This file may be used for bona fide research purposes within the           #
# scientific community so long as proper attribution is given to the journal # 
# article from which it was obtained.                                        #
#                                                                            #
##############################################################################
                                             
data_global
_audit_creation_method     SHELXL-97
_journal_date_recd_electronic     2009-07-10
_journal_date_accepted     2009-08-02
_journal_name_full     'Acta Crystallographica, Section E'
_journal_year     2009
_journal_volume     65
_journal_issue      9
_journal_page_first     m1049
_journal_page_last     m1049
_journal_paper_category     QM
_journal_coeditor_code     HY2212
_publ_contact_author_name     'Dr. Lianzhi Li'
_publ_contact_author_address
;
  School of Chemistry and Chemical Engineering
  Liaocheng University
  Shandong 252059
  People's Republic of China
;
_publ_contact_author_email     lilianzhi1963@yahoo.com.cn
_publ_contact_author_fax     ?
_publ_contact_author_phone     '86 635 8239656'
_publ_section_title
;
Bis[1-(2-naphthyliminomethyl)-2-naphtholato-\k^2^<i>N</i>,<i>O</i>]copper(II)
;
loop_
    _publ_author_name
    _publ_author_footnote
    _publ_author_address
    'Zhenghua Guo' .
;
  School of Chemistry and Chemical Engineering
  Liaocheng University
  Shandong 252059
  People's Republic of China
;
    'Lianzhi Li' .
;
  School of Chemistry and Chemical Engineering
  Liaocheng University
  Shandong 252059
  People's Republic of China
;
    'Chengyuan Wang' .
;
  Research Center of Medical Chemistry and Chemical Biology
  Chongqing Technology and Business University
  Chongqing 400067
  People's Republic of China
;
    'Jinghong Li' .
;
  School of Chemistry and Chemical Engineering
  Liaocheng University
  Shandong 252059
  People's Republic of China
;
    'Tao Xu' .
;
  School of Chemistry and Chemical Engineering
  Liaocheng University
  Shandong 252059
  People's Republic of China
;
data_I
_audit_creation_method     SHELXL-97
_chemical_name_systematic
;
Bis[1-(2-naphthyliminomethyl)-2-naphtholato-\k^2^<i>N</i>,<i>O</i>]copper(II)
;
_chemical_name_common     ?
_chemical_formula_moiety     'C42 H28 Cu N2 O2'
_chemical_formula_sum     'C42 H28 Cu N2 O2'
_chemical_formula_iupac     '[Cu (C21 H14 N O)2]'
_chemical_formula_weight     656.20
_chemical_melting_point     ?
_symmetry_cell_setting     monoclinic
_symmetry_space_group_name_H-M     'P 21/n'
_symmetry_space_group_name_Hall     '-P 2yn'
loop_
    _symmetry_equiv_pos_as_xyz
    'x, y, z'
    '-x+1/2, y+1/2, -z+1/2'
    '-x, -y, -z'
    'x-1/2, -y-1/2, z-1/2'
_cell_length_a     5.648(3)
_cell_length_b     18.578(8)
_cell_length_c     14.796(6)
_cell_angle_alpha     90.00
_cell_angle_beta     93.635(5)
_cell_angle_gamma     90.00
_cell_volume     1549.4(12)
_cell_formula_units_Z     2
_cell_measurement_reflns_used     2286
_cell_measurement_theta_min     2.192
_cell_measurement_theta_max     25.164
_cell_measurement_temperature     298(2)
_exptl_crystal_description     needle
_exptl_crystal_colour     green
_exptl_crystal_size_max     0.35
_exptl_crystal_size_mid     0.10
_exptl_crystal_size_min     0.04
_exptl_crystal_density_diffrn     1.407
_exptl_crystal_density_meas     ?
_exptl_crystal_density_method     'not measured'
_exptl_crystal_F_000     678
_exptl_absorpt_coefficient_mu     0.747
_exptl_absorpt_correction_type     multi-scan
_exptl_absorpt_process_details     '(SADABS; Sheldrick, 1996)'
_exptl_absorpt_correction_T_min     0.7801
_exptl_absorpt_correction_T_max     0.9707
_diffrn_ambient_temperature     298(2)
_diffrn_radiation_type     MoK\a
_diffrn_radiation_wavelength     0.71073
_diffrn_radiation_source     'fine-focus sealed tube'
_diffrn_radiation_monochromator     graphite
_diffrn_measurement_device_type     'Bruker SMART 1000 CCD'
_diffrn_measurement_method     '\f and \w'
_diffrn_detector_area_resol_mean     ?
_diffrn_reflns_number     7695
_diffrn_reflns_av_R_equivalents     0.0624
_diffrn_reflns_av_sigmaI/netI     0.0735
_diffrn_reflns_theta_min     1.76
_diffrn_reflns_theta_max     25.01
_diffrn_reflns_theta_full     25.01
_diffrn_measured_fraction_theta_max     0.997
_diffrn_measured_fraction_theta_full     0.997
_diffrn_reflns_limit_h_min     -6
_diffrn_reflns_limit_h_max     6
_diffrn_reflns_limit_k_min     -22
_diffrn_reflns_limit_k_max     21
_diffrn_reflns_limit_l_min     -15
_diffrn_reflns_limit_l_max     17
_diffrn_standards_number     ?
_diffrn_standards_interval_count     ?
_diffrn_standards_interval_time     ?
_diffrn_standards_decay_%     ?
_reflns_number_total     2721
_reflns_number_gt     1869
_reflns_threshold_expression     I>2\s(I)
_refine_ls_structure_factor_coef     Fsqd
_refine_ls_matrix_type     full
_refine_ls_R_factor_all     0.0927
_refine_ls_R_factor_gt     0.0617
_refine_ls_wR_factor_gt     0.1119
_refine_ls_wR_factor_ref     0.1213
_refine_ls_goodness_of_fit_ref     1.098
_refine_ls_restrained_S_all     1.098
_refine_ls_number_reflns     2721
_refine_ls_number_parameters     214
_refine_ls_number_restraints     0
_refine_ls_hydrogen_treatment     constr
_refine_ls_weighting_scheme     calc
_refine_ls_weighting_details
         'calc w=1/[\s^2^(Fo^2^)+(0.0000P)^2^+3.3732P] where P=(Fo^2^+2Fc^2^)/3'
_atom_sites_solution_hydrogens     geom
_atom_sites_solution_primary     direct
_atom_sites_solution_secondary     difmap
_refine_ls_shift/su_max     0.000
_refine_ls_shift/su_mean     0.000
_refine_diff_density_max     0.467
_refine_diff_density_min     -0.750
_refine_ls_extinction_method     none
_refine_ls_extinction_coef     ?
loop_
    _atom_type_symbol
    _atom_type_description
    _atom_type_scat_dispersion_real
    _atom_type_scat_dispersion_imag
    _atom_type_scat_source
    'C' 'C' 0.0033 0.0016
                         'International Tables Vol C Tables 4.2.6.8 and 6.1.1.4'
    'H' 'H' 0.0000 0.0000
                         'International Tables Vol C Tables 4.2.6.8 and 6.1.1.4'
    'N' 'N' 0.0061 0.0033
                         'International Tables Vol C Tables 4.2.6.8 and 6.1.1.4'
    'O' 'O' 0.0106 0.0060
                         'International Tables Vol C Tables 4.2.6.8 and 6.1.1.4'
    'Cu' 'Cu' 0.3201 1.2651
                         'International Tables Vol C Tables 4.2.6.8 and 6.1.1.4'
_computing_data_collection     'SMART (Bruker, 2007)'
_computing_cell_refinement     'SAINT (Bruker, 2007)'
_computing_data_reduction     'SAINT (Bruker, 2007)'
_computing_structure_solution     'SHELXS97 (Sheldrick, 2008)'
_computing_structure_refinement     'SHELXL97 (Sheldrick, 2008)'
_computing_molecular_graphics     'SHELXTL (Sheldrick, 2008)'
_computing_publication_material     'SHELXTL (Sheldrick, 2008)'
loop_
    _atom_site_type_symbol
    _atom_site_label
    _atom_site_fract_x
    _atom_site_fract_y
    _atom_site_fract_z
    _atom_site_U_iso_or_equiv
    _atom_site_adp_type
    _atom_site_calc_flag
    _atom_site_refinement_flags
    _atom_site_occupancy
    _atom_site_disorder_assembly
    _atom_site_disorder_group
    Cu Cu1 0.5000 0.5000 0.5000 0.0330(2) Uani d S 1 . .
    N N1 0.4680(6) 0.58180(17) 0.5874(2) 0.0309(9) Uani d . 1 . .
    O O1 0.2210(5) 0.45773(16) 0.5372(2) 0.0411(8) Uani d . 1 . .
    C C1 0.3354(8) 0.5772(2) 0.6562(3) 0.0341(11) Uani d . 1 . .
    H H1 0.3487 0.6148 0.6977 0.041 Uiso calc R 1 . .
    C C2 0.1725(7) 0.5215(2) 0.6753(3) 0.0297(10) Uani d . 1 . .
    C C3 0.1107(8) 0.4686(2) 0.6098(3) 0.0340(10) Uani d . 1 . .
    C C4 -0.0904(8) 0.4233(2) 0.6237(3) 0.0364(11) Uani d . 1 . .
    H H4 -0.1336 0.3884 0.5807 0.044 Uiso calc R 1 . .
    C C5 -0.2175(8) 0.4301(2) 0.6970(3) 0.0410(12) Uani d . 1 . .
    H H5 -0.3507 0.4013 0.7022 0.049 Uiso calc R 1 . .
    C C6 -0.1527(8) 0.4806(2) 0.7671(3) 0.0372(11) Uani d . 1 . .
    C C7 0.0473(8) 0.5251(2) 0.7577(3) 0.0327(10) Uani d . 1 . .
    C C8 0.1156(9) 0.5708(3) 0.8321(3) 0.0448(12) Uani d . 1 . .
    H H8 0.2512 0.5990 0.8298 0.054 Uiso calc R 1 . .
    C C9 -0.0143(10) 0.5740(3) 0.9069(3) 0.0552(14) Uani d . 1 . .
    H H9 0.0324 0.6050 0.9541 0.066 Uiso calc R 1 . .
    C C10 -0.2161(10) 0.5315(3) 0.9131(4) 0.0588(15) Uani d . 1 . .
    H H10 -0.3052 0.5348 0.9637 0.071 Uiso calc R 1 . .
    C C11 -0.2825(9) 0.4848(3) 0.8445(3) 0.0500(13) Uani d . 1 . .
    H H11 -0.4149 0.4556 0.8494 0.060 Uiso calc R 1 . .
    C C12 0.7489(8) 0.6684(2) 0.6569(3) 0.0355(11) Uani d . 1 . .
    H H12 0.7366 0.6458 0.7125 0.043 Uiso calc R 1 . .
    C C13 0.6125(7) 0.6447(2) 0.5833(3) 0.0295(10) Uani d . 1 . .
    C C14 0.6260(9) 0.6813(2) 0.4998(3) 0.0398(11) Uani d . 1 . .
    H H14 0.5292 0.6669 0.4499 0.048 Uiso calc R 1 . .
    C C15 0.7776(9) 0.7369(2) 0.4917(3) 0.0432(12) Uani d . 1 . .
    H H15 0.7829 0.7602 0.4362 0.052 Uiso calc R 1 . .
    C C16 0.9284(8) 0.7605(2) 0.5658(3) 0.0418(12) Uani d . 1 . .
    C C17 0.9088(8) 0.7268(2) 0.6506(3) 0.0362(11) Uani d . 1 . .
    C C18 1.0563(9) 0.7503(3) 0.7259(3) 0.0492(13) Uani d . 1 . .
    H H18 1.0404 0.7300 0.7827 0.059 Uiso calc R 1 . .
    C C19 1.2210(10) 0.8026(3) 0.7154(4) 0.0671(17) Uani d . 1 . .
    H H19 1.3191 0.8169 0.7650 0.081 Uiso calc R 1 . .
    C C20 1.2455(10) 0.8353(3) 0.6308(5) 0.0677(17) Uani d . 1 . .
    H H20 1.3591 0.8709 0.6244 0.081 Uiso calc R 1 . .
    C C21 1.1009(10) 0.8144(3) 0.5583(4) 0.0580(15) Uani d . 1 . .
    H H21 1.1167 0.8363 0.5025 0.070 Uiso calc R 1 . .
loop_
    _atom_site_aniso_label
    _atom_site_aniso_U_11
    _atom_site_aniso_U_22
    _atom_site_aniso_U_33
    _atom_site_aniso_U_12
    _atom_site_aniso_U_13
    _atom_site_aniso_U_23
    Cu1 0.0312(4) 0.0303(4) 0.0371(4) -0.0027(4) -0.0018(3) -0.0056(4)
    N1 0.031(2) 0.0240(19) 0.037(2) -0.0042(16) -0.0053(18) -0.0032(16)
    O1 0.0391(19) 0.0390(18) 0.0447(19) -0.0039(15) -0.0004(16) -0.0144(15)
    C1 0.030(3) 0.034(2) 0.037(3) 0.001(2) -0.005(2) -0.005(2)
    C2 0.024(2) 0.029(2) 0.035(2) 0.0015(18) -0.0035(19) -0.0003(18)
    C3 0.030(3) 0.031(2) 0.040(3) 0.000(2) -0.009(2) 0.001(2)
    C4 0.025(2) 0.035(3) 0.049(3) -0.003(2) -0.005(2) 0.002(2)
    C5 0.027(3) 0.041(3) 0.055(3) -0.006(2) -0.004(2) 0.009(2)
    C6 0.035(3) 0.038(3) 0.039(3) 0.008(2) -0.001(2) 0.012(2)
    C7 0.030(3) 0.032(2) 0.035(2) 0.0029(19) -0.004(2) 0.0051(19)
    C8 0.043(3) 0.054(3) 0.037(3) -0.007(2) 0.001(2) 0.005(2)
    C9 0.071(4) 0.058(3) 0.036(3) 0.002(3) 0.004(3) -0.002(2)
    C10 0.062(4) 0.068(4) 0.049(3) 0.005(3) 0.020(3) 0.009(3)
    C11 0.045(3) 0.047(3) 0.059(3) 0.000(2) 0.007(3) 0.009(3)
    C12 0.043(3) 0.036(2) 0.027(2) 0.003(2) -0.003(2) -0.002(2)
    C13 0.027(2) 0.027(2) 0.033(3) 0.0024(19) -0.001(2) -0.0038(19)
    C14 0.047(3) 0.038(3) 0.034(3) -0.007(2) -0.006(2) -0.002(2)
    C15 0.054(3) 0.042(3) 0.033(3) -0.003(2) 0.000(2) 0.002(2)
    C16 0.040(3) 0.034(3) 0.052(3) -0.003(2) 0.006(2) -0.005(2)
    C17 0.030(3) 0.033(3) 0.046(3) 0.001(2) -0.003(2) -0.012(2)
    C18 0.053(3) 0.042(3) 0.050(3) -0.002(3) -0.016(3) -0.009(2)
    C19 0.057(4) 0.061(4) 0.081(5) -0.011(3) -0.013(3) -0.027(3)
    C20 0.050(4) 0.058(4) 0.094(5) -0.018(3) 0.002(3) -0.016(4)
    C21 0.059(4) 0.045(3) 0.070(4) -0.014(3) 0.008(3) -0.001(3)
loop_
    _geom_bond_atom_site_label_1
    _geom_bond_atom_site_label_2
    _geom_bond_site_symmetry_2
    _geom_bond_distance
    _geom_bond_publ_flag
    Cu1 O1 . 1.874(3) y
    Cu1 O1 3_666 1.874(3) ?
    Cu1 N1 3_666 2.011(3) ?
    Cu1 N1 . 2.011(3) y
    N1 C1 . 1.304(5) ?
    N1 C13 . 1.428(5) ?
    O1 C3 . 1.292(5) ?
    C1 C2 . 1.424(6) ?
    C1 H1 . 0.9300 ?
    C2 C3 . 1.409(6) ?
    C2 C7 . 1.449(6) ?
    C3 C4 . 1.439(6) ?
    C4 C5 . 1.344(6) ?
    C4 H4 . 0.9300 ?
    C5 C6 . 1.429(6) ?
    C5 H5 . 0.9300 ?
    C6 C11 . 1.401(6) ?
    C6 C7 . 1.413(6) ?
    C7 C8 . 1.425(6) ?
    C8 C9 . 1.367(7) ?
    C8 H8 . 0.9300 ?
    C9 C10 . 1.395(7) ?
    C9 H9 . 0.9300 ?
    C10 C11 . 1.369(7) ?
    C10 H10 . 0.9300 ?
    C11 H11 . 0.9300 ?
    C12 C13 . 1.367(6) ?
    C12 C17 . 1.417(6) ?
    C12 H12 . 0.9300 ?
    C13 C14 . 1.416(6) ?
    C14 C15 . 1.352(6) ?
    C14 H14 . 0.9300 ?
    C15 C16 . 1.414(6) ?
    C15 H15 . 0.9300 ?
    C16 C21 . 1.406(6) ?
    C16 C17 . 1.413(6) ?
    C17 C18 . 1.418(6) ?
    C18 C19 . 1.361(7) ?
    C18 H18 . 0.9300 ?
    C19 C20 . 1.406(8) ?
    C19 H19 . 0.9300 ?
    C20 C21 . 1.363(7) ?
    C20 H20 . 0.9300 ?
    C21 H21 . 0.9300 ?
loop_
    _geom_angle_atom_site_label_1
    _geom_angle_atom_site_label_2
    _geom_angle_atom_site_label_3
    _geom_angle_site_symmetry_1
    _geom_angle_site_symmetry_3
    _geom_angle
    _geom_angle_publ_flag
    O1 Cu1 O1 . 3_666 180.00(16) ?
    O1 Cu1 N1 . 3_666 89.07(13) ?
    O1 Cu1 N1 3_666 3_666 90.93(13) ?
    O1 Cu1 N1 . . 90.93(13) ?
    O1 Cu1 N1 3_666 . 89.07(13) ?
    N1 Cu1 N1 3_666 . 180.00(15) ?
    C1 N1 C13 . . 116.4(3) ?
    C1 N1 Cu1 . . 122.1(3) ?
    C13 N1 Cu1 . . 121.0(3) ?
    C3 O1 Cu1 . . 129.6(3) ?
    N1 C1 C2 . . 127.8(4) ?
    N1 C1 H1 . . 116.1 ?
    C2 C1 H1 . . 116.1 ?
    C3 C2 C1 . . 120.4(4) ?
    C3 C2 C7 . . 119.8(4) ?
    C1 C2 C7 . . 119.3(4) ?
    O1 C3 C2 . . 124.7(4) ?
    O1 C3 C4 . . 117.0(4) ?
    C2 C3 C4 . . 118.3(4) ?
    C5 C4 C3 . . 121.8(4) ?
    C5 C4 H4 . . 119.1 ?
    C3 C4 H4 . . 119.1 ?
    C4 C5 C6 . . 121.5(4) ?
    C4 C5 H5 . . 119.3 ?
    C6 C5 H5 . . 119.3 ?
    C11 C6 C7 . . 120.7(4) ?
    C11 C6 C5 . . 120.5(4) ?
    C7 C6 C5 . . 118.8(4) ?
    C6 C7 C8 . . 116.8(4) ?
    C6 C7 C2 . . 119.5(4) ?
    C8 C7 C2 . . 123.7(4) ?
    C9 C8 C7 . . 121.3(5) ?
    C9 C8 H8 . . 119.4 ?
    C7 C8 H8 . . 119.4 ?
    C8 C9 C10 . . 120.8(5) ?
    C8 C9 H9 . . 119.6 ?
    C10 C9 H9 . . 119.6 ?
    C11 C10 C9 . . 119.7(5) ?
    C11 C10 H10 . . 120.1 ?
    C9 C10 H10 . . 120.1 ?
    C10 C11 C6 . . 120.6(5) ?
    C10 C11 H11 . . 119.7 ?
    C6 C11 H11 . . 119.7 ?
    C13 C12 C17 . . 121.6(4) ?
    C13 C12 H12 . . 119.2 ?
    C17 C12 H12 . . 119.2 ?
    C12 C13 C14 . . 118.7(4) ?
    C12 C13 N1 . . 121.6(4) ?
    C14 C13 N1 . . 119.6(4) ?
    C15 C14 C13 . . 121.0(4) ?
    C15 C14 H14 . . 119.5 ?
    C13 C14 H14 . . 119.5 ?
    C14 C15 C16 . . 121.4(4) ?
    C14 C15 H15 . . 119.3 ?
    C16 C15 H15 . . 119.3 ?
    C21 C16 C17 . . 118.6(5) ?
    C21 C16 C15 . . 123.1(5) ?
    C17 C16 C15 . . 118.3(4) ?
    C16 C17 C12 . . 119.0(4) ?
    C16 C17 C18 . . 119.1(4) ?
    C12 C17 C18 . . 121.9(4) ?
    C19 C18 C17 . . 120.2(5) ?
    C19 C18 H18 . . 119.9 ?
    C17 C18 H18 . . 119.9 ?
    C18 C19 C20 . . 121.2(5) ?
    C18 C19 H19 . . 119.4 ?
    C20 C19 H19 . . 119.4 ?
    C21 C20 C19 . . 119.3(5) ?
    C21 C20 H20 . . 120.4 ?
    C19 C20 H20 . . 120.4 ?
    C20 C21 C16 . . 121.7(5) ?
    C20 C21 H21 . . 119.1 ?
    C16 C21 H21 . . 119.1 ?
loop_
    _geom_torsion_atom_site_label_1
    _geom_torsion_atom_site_label_2
    _geom_torsion_atom_site_label_3
    _geom_torsion_atom_site_label_4
    _geom_torsion_site_symmetry_1
    _geom_torsion_site_symmetry_2
    _geom_torsion_site_symmetry_3
    _geom_torsion_site_symmetry_4
    _geom_torsion
    _geom_torsion_publ_flag
    O1 Cu1 N1 C1 . . . . 19.0(3) ?
    O1 Cu1 N1 C1 3_666 . . . -161.0(3) ?
    O1 Cu1 N1 C13 . . . . -168.7(3) ?
    O1 Cu1 N1 C13 3_666 . . . 11.3(3) ?
    N1 Cu1 O1 C3 3_666 . . . 161.7(4) ?
    N1 Cu1 O1 C3 . . . . -18.3(4) ?
    C13 N1 C1 C2 . . . . 178.5(4) ?
    Cu1 N1 C1 C2 . . . . -8.8(6) ?
    N1 C1 C2 C3 . . . . -10.4(7) ?
    N1 C1 C2 C7 . . . . 177.7(4) ?
    Cu1 O1 C3 C2 . . . . 5.6(6) ?
    Cu1 O1 C3 C4 . . . . -174.8(3) ?
    C1 C2 C3 O1 . . . . 13.0(6) ?
    C7 C2 C3 O1 . . . . -175.1(4) ?
    C1 C2 C3 C4 . . . . -166.6(4) ?
    C7 C2 C3 C4 . . . . 5.3(6) ?
    O1 C3 C4 C5 . . . . 180.0(4) ?
    C2 C3 C4 C5 . . . . -0.4(6) ?
    C3 C4 C5 C6 . . . . -2.9(7) ?
    C4 C5 C6 C11 . . . . -177.5(4) ?
    C4 C5 C6 C7 . . . . 1.2(6) ?
    C11 C6 C7 C8 . . . . 3.2(6) ?
    C5 C6 C7 C8 . . . . -175.5(4) ?
    C11 C6 C7 C2 . . . . -177.6(4) ?
    C5 C6 C7 C2 . . . . 3.7(6) ?
    C3 C2 C7 C6 . . . . -6.9(6) ?
    C1 C2 C7 C6 . . . . 165.0(4) ?
    C3 C2 C7 C8 . . . . 172.2(4) ?
    C1 C2 C7 C8 . . . . -15.9(6) ?
    C6 C7 C8 C9 . . . . -3.4(7) ?
    C2 C7 C8 C9 . . . . 177.5(4) ?
    C7 C8 C9 C10 . . . . 1.2(8) ?
    C8 C9 C10 C11 . . . . 1.3(8) ?
    C9 C10 C11 C6 . . . . -1.5(8) ?
    C7 C6 C11 C10 . . . . -0.9(7) ?
    C5 C6 C11 C10 . . . . 177.9(4) ?
    C17 C12 C13 C14 . . . . -2.4(6) ?
    C17 C12 C13 N1 . . . . 174.0(4) ?
    C1 N1 C13 C12 . . . . 47.9(6) ?
    Cu1 N1 C13 C12 . . . . -124.9(4) ?
    C1 N1 C13 C14 . . . . -135.7(4) ?
    Cu1 N1 C13 C14 . . . . 51.6(5) ?
    C12 C13 C14 C15 . . . . 2.7(7) ?
    N1 C13 C14 C15 . . . . -173.8(4) ?
    C13 C14 C15 C16 . . . . 0.1(7) ?
    C14 C15 C16 C21 . . . . 175.0(5) ?
    C14 C15 C16 C17 . . . . -3.1(7) ?
    C21 C16 C17 C12 . . . . -174.9(4) ?
    C15 C16 C17 C12 . . . . 3.3(7) ?
    C21 C16 C17 C18 . . . . 2.6(7) ?
    C15 C16 C17 C18 . . . . -179.2(4) ?
    C13 C12 C17 C16 . . . . -0.6(7) ?
    C13 C12 C17 C18 . . . . -178.0(4) ?
    C16 C17 C18 C19 . . . . -2.8(7) ?
    C12 C17 C18 C19 . . . . 174.6(5) ?
    C17 C18 C19 C20 . . . . 1.4(8) ?
    C18 C19 C20 C21 . . . . 0.2(9) ?
    C19 C20 C21 C16 . . . . -0.4(9) ?
    C17 C16 C21 C20 . . . . -1.1(8) ?
    C15 C16 C21 C20 . . . . -179.2(5) ?
