# Supplementary material for: Bis[1-(2-naphthyl­imino­meth­yl)-2-naphtholato-κ2 N,O]copper(II)
Source: Acta Crystallogr Sect E Struct Rep Online. 2009 Aug 8;65(Pt 9):m1049. doi: 10.1107/S1600536809030694 (PMC2969886; doi:10.1107/S1600536809030694)
Supplement: Supplementary file 2 [file e-65-m1049-Isup2.hkl]

# 
# h,k,l, Fc-squared, Fo-squared, sigma(Fo-squared) and status flag 
# 
data_I
_shelx_title ' 080708a in P2(1)/n' 
_shelx_refln_list_code          4 
_shelx_F_calc_maximum      152.19 
_exptl_crystal_F_000       678.00 
_reflns_d_resolution_high  0.8406 
 
loop_ 
 _symmetry_equiv_pos_as_xyz 
 'x, y, z' 
 '-x+1/2, y+1/2, -z+1/2' 
 '-x, -y, -z' 
 'x-1/2, -y-1/2, z-1/2' 
 
_cell_length_a     5.6481 
_cell_length_b    18.5779 
_cell_length_c    14.7959 
_cell_angle_alpha  90.000 
_cell_angle_beta   93.635 
_cell_angle_gamma  90.000 
 
_shelx_F_squared_multiplier     1.000 
 
loop_ 
 _refln_index_h 
 _refln_index_k 
 _refln_index_l 
 _refln_F_squared_calc 
 _refln_F_squared_meas 
 _refln_F_squared_sigma 
 _refln_observed_status 
   2   0   0       56.99      117.13     18.03 o 
   4   0   0      817.71      726.35     44.48 o 
   1   1   0        8.07       19.99      6.87 o 
   2   1   0      489.70      446.65     41.82 o 
   3   1   0     2990.60     3316.45    145.67 o 
   4   1   0        3.39       -6.56     10.74 o 
   5   1   0      332.63      380.84     99.09 o 
   6   1   0       35.53       52.23     45.42 o 
   0   2   0    15801.26    15161.37    439.10 o 
   1   2   0     1737.22     1748.13     60.27 o 
   2   2   0      479.25      406.76     17.27 o 
   3   2   0      427.08      432.70     19.67 o 
   4   2   0      804.62      769.87     29.77 o 
   5   2   0       18.53       23.28     14.58 o 
   1   3   0     1695.17     1805.62     44.63 o 
   2   3   0      231.63      251.89     18.20 o 
   3   3   0     4630.42     4722.44    128.65 o 
   4   3   0       40.94       57.79     13.25 o 
   5   3   0      496.53      471.02     24.33 o 
   0   4   0    21045.17    21165.89    608.60 o 
   1   4   0    15267.72    15745.39    326.02 o 
   2   4   0      741.04      629.51     18.20 o 
   3   4   0      435.61      438.71     18.43 o 
   4   4   0      773.07      741.64     27.16 o 
   5   4   0        8.40       -0.58     17.75 o 
   6   4   0      110.04      181.56     50.55 o 
   1   5   0     1692.52     1601.18     35.66 o 
   2   5   0     1136.21     1148.85     28.14 o 
   3   5   0     1305.93     1354.53     34.06 o 
   4   5   0        4.39        8.62     12.20 o 
   5   5   0      134.03      197.67     34.13 o 
   6   5   0        0.06       -2.53     37.16 o 
   0   6   0      757.83      701.61     25.38 o 
   1   6   0      688.92      707.46     24.79 o 
   2   6   0      169.32      240.10     10.55 o 
   3   6   0      224.77      271.34     17.73 o 
   4   6   0      439.24      395.63     20.85 o 
   5   6   0       24.28        1.71     35.82 o 
   6   6   0      189.09      258.88     34.18 o 
   1   7   0     2829.11     2808.09     60.77 o 
   2   7   0      894.77     1043.75     25.94 o 
   3   7   0      650.92      617.17     19.29 o 
   4   7   0       11.11        8.89     12.73 o 
   5   7   0       73.97      136.34     25.95 o 
   6   7   0        1.20       11.66     32.36 o 
   0   8   0       16.91       20.53      8.56 o 
   1   8   0     1971.66     2144.20     55.00 o 
   2   8   0     2224.43     2129.21     67.54 o 
   3   8   0        0.76        3.51     10.26 o 
   4   8   0      294.90      384.94     24.13 o 
   5   8   0       30.93       25.93     21.43 o 
   6   8   0      157.04      286.04     35.21 o 
   1   9   0      704.05      607.20     20.45 o 
   2   9   0      109.37      153.36     13.46 o 
   3   9   0      853.69      833.79     28.67 o 
   4   9   0        9.85        4.45     12.89 o 
   5   9   0      424.43      401.98     28.34 o 
   6   9   0        4.46       25.95     24.70 o 
   0  10   0       25.08       12.94      9.36 o 
   1  10   0       19.45       34.60      8.96 o 
   2  10   0     1441.35     1328.57     38.63 o 
   3  10   0       41.01       42.10     18.03 o 
   4  10   0      203.16      323.48     23.55 o 
   5  10   0        0.05        5.39     20.87 o 
   1  11   0     2524.70     2498.38     64.67 o 
   2  11   0        8.34       22.89     10.80 o 
   3  11   0      163.45      209.17     18.49 o 
   4  11   0       11.26       13.40     14.82 o 
   5  11   0      344.62      438.84     36.92 o 
   0  12   0     4964.49     4999.92    150.45 o 
   1  12   0        3.62       11.38      9.33 o 
   2  12   0     1424.04     1325.42     51.94 o 
   3  12   0        3.25        7.57     12.74 o 
   4  12   0      434.94      422.92     22.70 o 
   5  12   0        0.15       13.80     21.97 o 
   1  13   0      822.02      773.69     26.29 o 
   2  13   0       32.12       42.47     12.72 o 
   3  13   0      361.14      364.18     27.83 o 
   4  13   0        0.35      -13.73     19.33 o 
   5  13   0      361.86      461.87     63.37 o 
   0  14   0      195.46      294.23     22.95 o 
   1  14   0      179.28      232.01     17.70 o 
   2  14   0      956.74      933.94     38.06 o 
   3  14   0      100.76       93.92     17.83 o 
   4  14   0      105.74      149.02     31.85 o 
   5  14   0        1.14       -9.29     23.68 o 
   1  15   0      813.07      765.05     27.30 o 
   2  15   0        2.89       19.96     13.95 o 
   3  15   0       51.87       49.95     22.11 o 
   4  15   0       36.85       54.34     29.65 o 
   0  16   0      206.11      243.40     33.79 o 
   1  16   0     1073.76     1057.06     34.52 o 
   2  16   0      471.52      400.17     22.55 o 
   3  16   0       15.81        7.05     15.99 o 
   4  16   0      121.06      165.91     28.24 o 
   1  17   0      552.70      621.75     25.54 o 
   2  17   0      328.84      308.14     66.42 o 
   3  17   0      133.70      159.95     31.68 o 
   4  17   0        0.49      -13.72     21.91 o 
   0  18   0      154.78      108.94     31.56 o 
   1  18   0      311.25      349.46     22.94 o 
   2  18   0       24.03       32.18     16.10 o 
   3  18   0        0.05      -13.51     15.41 o 
   1  19   0      277.15      269.28     43.34 o 
   2  19   0        2.90        9.11     15.12 o 
   3  19   0       43.11       25.91     16.68 o 
   0  20   0      129.03      107.98     34.11 o 
   1  20   0      161.94      181.33     36.34 o 
   2  20   0      113.64       71.99     22.62 o 
   1  21   0      685.50      607.81     34.77 o 
   2  21   0       55.94       29.32     19.71 o 
   0  22   0        6.33       15.93     33.29 o 
  -3   0   1     1979.61     1997.61     93.56 o 
  -1   0   1     1981.27     1964.13     85.35 o 
   3   0   1     5124.77     4781.07    202.84 o 
   5   0   1      434.22      375.09     29.18 o 
  -6   1   1      106.97      223.58     50.31 o 
  -5   1   1        9.95        9.63     16.10 o 
  -4   1   1      619.56      655.15     44.10 o 
  -3   1   1      181.08      267.52     21.17 o 
  -2   1   1     2088.17     2006.97     71.43 o 
  -1   1   1     5077.19     5189.27    302.43 o 
   0   1   1    11989.48    12500.81    302.21 o 
   1   1   1       15.85       22.10      6.02 o 
   2   1   1     1359.06     1172.92     50.25 o 
   3   1   1       20.90       26.28     12.06 o 
   4   1   1      162.50      162.84     16.70 o 
   5   1   1       13.74      -20.49     13.90 o 
   6   1   1      180.07      252.29     40.01 o 
  -6   2   1       94.71      144.65     36.84 o 
  -5   2   1      487.42      476.90     26.33 o 
  -4   2   1       19.43       21.52     14.83 o 
  -3   2   1      655.98      661.25     32.94 o 
  -2   2   1      497.16      573.67     34.90 o 
  -1   2   1    11064.79    10899.10    239.81 o 
   0   2   1      332.68      332.25      8.91 o 
   1   2   1     3866.17     3889.74    149.24 o 
   2   2   1      581.75      531.25     30.89 o 
   3   2   1     5993.43     6044.77    138.32 o 
   4   2   1        5.15       -4.51      9.13 o 
   5   2   1      225.45      324.83     52.28 o 
   6   2   1        0.00       19.95     47.85 o 
  -6   3   1      341.86      543.83     46.66 o 
  -5   3   1       18.12       39.73     16.10 o 
  -4   3   1      954.82      930.91     34.54 o 
  -3   3   1        7.80        1.55     10.30 o 
  -2   3   1     3604.77     3550.39     81.71 o 
  -1   3   1     7157.16     7068.21    184.60 o 
   0   3   1     2166.55     2240.54     42.48 o 
   1   3   1      254.62      240.25      9.63 o 
   2   3   1      581.14      532.64     18.17 o 
   3   3   1      475.33      505.11     19.56 o 
   4   3   1      735.53      680.73     25.34 o 
   5   3   1      106.71      129.00     24.47 o 
  -6   4   1       34.36       55.84     28.34 o 
  -5   4   1      241.71      294.09     25.10 o 
  -4   4   1       10.53        4.63     10.90 o 
  -3   4   1     1350.07     1273.28     34.83 o 
  -2   4   1      746.71      829.46     41.24 o 
  -1   4   1       83.18      151.22     15.48 o 
   0   4   1      866.99      926.58     19.22 o 
   1   4   1      229.81      254.48      9.20 o 
   2   4   1        5.78       11.06      6.97 o 
   3   4   1     2815.05     2848.96     73.90 o 
   4   4   1       18.25       17.18     12.02 o 
   5   4   1      584.55      601.11     33.04 o 
  -6   5   1      481.85      540.54     35.98 o 
  -5   5   1        2.09      -19.90     15.12 o 
  -4   5   1      404.94      369.47     19.69 o 
  -3   5   1        1.83       17.33     10.95 o 
  -2   5   1     2504.10     2639.18     58.33 o 
  -1   5   1     3348.23     3403.34     96.75 o 
   0   5   1     1019.33      964.27     20.29 o 
   1   5   1      133.64      168.44     15.80 o 
   2   5   1      856.99      756.16     20.38 o 
   3   5   1      399.16      386.22     15.56 o 
   4   5   1      417.30      386.45     17.54 o 
   5   5   1      145.11      190.55     27.19 o 
   6   5   1       31.12       58.97     45.64 o 
  -6   6   1        0.15      -36.11     24.07 o 
  -5   6   1        8.74       14.15     16.54 o 
  -4   6   1        0.44        1.57     12.18 o 
  -3   6   1      359.88      319.53     14.09 o 
  -2   6   1     1740.69     1923.57     43.83 o 
  -1   6   1     2326.83     2217.12     72.80 o 
   0   6   1      253.12      219.10      8.48 o 
   1   6   1     1024.87     1101.38     26.05 o 
   2   6   1       11.94       11.36      5.99 o 
   3   6   1      573.89      551.12     18.23 o 
   4   6   1        4.83       -2.93     11.89 o 
   5   6   1      145.91      155.91     26.13 o 
   6   6   1       37.27      -11.22     40.46 o 
  -6   7   1      398.44      498.31     42.02 o 
  -5   7   1       29.77       25.97     16.21 o 
  -4   7   1      141.29      196.14     18.76 o 
  -3   7   1        2.25      -10.67      9.56 o 
  -2   7   1     6001.23     5831.87    142.09 o 
  -1   7   1        0.02       -9.83      6.55 o 
   0   7   1      626.44      566.82     14.09 o 
   1   7   1       34.35       49.96      6.36 o 
   2   7   1      611.37      566.91     17.96 o 
   3   7   1       20.08       16.38      8.07 o 
   4   7   1      191.15      256.87     20.30 o 
   5   7   1      158.53      170.36     26.11 o 
   6   7   1       36.55      110.48     44.77 o 
  -6   8   1        2.00      -12.36     23.16 o 
  -5   8   1       24.80       51.26     20.70 o 
  -4   8   1       91.55       86.71     15.98 o 
  -3   8   1      721.32      711.75     25.77 o 
  -2   8   1      183.52      260.88     16.07 o 
  -1   8   1     1243.98     1193.64     33.22 o 
   0   8   1      105.87      145.56      8.05 o 
   1   8   1       12.76        7.77      5.69 o 
   2   8   1        5.96       -0.16      8.07 o 
   3   8   1      565.12      518.58     21.27 o 
   4   8   1        7.03       10.61     14.04 o 
   5   8   1      331.02      389.77     68.02 o 
   6   8   1        3.88       49.85     41.09 o 
  -6   9   1      311.14      490.04     45.77 o 
  -5   9   1      249.88      264.75     30.19 o 
  -4   9   1      208.38      243.64     20.76 o 
  -3   9   1      348.44      321.75     17.79 o 
  -2   9   1     1315.11     1340.71     55.86 o 
  -1   9   1     2885.67     3081.65     77.34 o 
   0   9   1      647.25      593.32     16.87 o 
   1   9   1      192.21      215.67     10.17 o 
   2   9   1     1883.84     1985.45     69.11 o 
   3   9   1       34.65       38.85     12.08 o 
   4   9   1      570.44      563.27     24.37 o 
   5   9   1        1.22        0.16     19.28 o 
   6   9   1       28.02       40.37     40.51 o 
  -5  10   1      307.26      402.51     32.02 o 
  -4  10   1       10.10       18.77     13.90 o 
  -3  10   1      884.21      929.60     31.39 o 
  -2  10   1        4.25        6.69      9.54 o 
  -1  10   1     1364.14     1333.49     37.38 o 
   0  10   1        0.08       -0.60      6.11 o 
   1  10   1     2297.25     2220.97     57.63 o 
   2  10   1        0.86       14.01      9.79 o 
   3  10   1      493.36      445.43     30.35 o 
   4  10   1        0.42        1.99     17.65 o 
   5  10   1      347.40      364.01     29.70 o 
  -5  11   1      130.97      139.49     26.30 o 
  -4  11   1      229.52      283.35     23.23 o 
  -3  11   1       26.62       20.33     13.46 o 
  -2  11   1      862.06      868.49     33.20 o 
  -1  11   1        0.98       14.38      9.00 o 
   0  11   1      436.61      382.26     16.73 o 
   1  11   1       25.09       26.88      7.33 o 
   2  11   1     2823.62     2861.08     98.57 o 
   3  11   1       78.24       93.89     14.96 o 
   4  11   1      351.46      393.70     47.38 o 
   5  11   1       66.52       77.79     28.57 o 
  -5  12   1      347.14      387.16     31.86 o 
  -4  12   1      460.38      401.68     22.39 o 
  -3  12   1      204.85      284.61     21.02 o 
  -2  12   1       11.55       16.61     11.09 o 
  -1  12   1     2114.85     2031.48     54.51 o 
   0  12   1      214.31      250.56     11.99 o 
   1  12   1     1058.44      931.20     29.13 o 
   2  12   1       12.07       15.75     11.02 o 
   3  12   1      717.31      703.95     27.71 o 
   4  12   1        0.01        0.27     18.69 o 
   5  12   1      186.94      285.55     32.62 o 
  -5  13   1       15.71        7.77     22.65 o 
  -4  13   1      126.50      174.22     21.38 o 
  -3  13   1        2.15       -1.33     13.63 o 
  -2  13   1      261.03      323.65     25.92 o 
  -1  13   1       93.46      132.78     13.95 o 
   0  13   1     1245.75     1164.56     34.41 o 
   1  13   1       61.85       67.07     11.97 o 
   2  13   1     1287.69     1084.11     59.36 o 
   3  13   1       25.74       37.55     14.87 o 
   4  13   1      295.56      353.31     32.21 o 
   5  13   1       23.21       41.42     23.93 o 
  -5  14   1      225.28      265.89     84.14 o 
  -4  14   1       53.94       42.18     17.44 o 
  -3  14   1      659.87      591.17     26.07 o 
  -2  14   1        0.53       10.08     12.74 o 
  -1  14   1     2341.42     2256.62     60.93 o 
   0  14   1      205.82      291.92     18.53 o 
   1  14   1     1004.72      966.49     31.13 o 
   2  14   1        2.14       73.17     31.52 o 
   3  14   1       96.62      133.90     23.34 o 
   4  14   1        0.25      -20.20     20.12 o 
   5  14   1       34.46       69.23     26.48 o 
  -4  15   1      205.82      232.98     28.69 o 
  -3  15   1       12.74       12.78     15.98 o 
  -2  15   1      349.39      353.89     26.26 o 
  -1  15   1      288.33      330.98     46.14 o 
   0  15   1      212.41      250.16     18.54 o 
   1  15   1        2.02        1.40     11.49 o 
   2  15   1      966.01      896.28     41.86 o 
   3  15   1        0.44       -3.15     14.93 o 
   4  15   1      131.07      169.19     27.90 o 
  -4  16   1        6.17       -2.11     20.97 o 
  -3  16   1       84.92       96.29     18.97 o 
  -2  16   1       42.64       55.57     16.11 o 
  -1  16   1      357.96      344.86     18.97 o 
   0  16   1        8.78        9.89     12.65 o 
   1  16   1      429.91      402.11     20.13 o 
   2  16   1      150.09      174.27     19.50 o 
   3  16   1      162.65      179.31     21.47 o 
   4  16   1       26.43        5.32     22.59 o 
  -4  17   1      177.94      158.10     70.18 o 
  -3  17   1        2.25       -3.69     17.30 o 
  -2  17   1        4.60        8.35     15.89 o 
  -1  17   1       49.60       63.88     15.95 o 
   0  17   1      103.41      116.92     17.00 o 
   1  17   1       94.86      112.12     17.41 o 
   2  17   1      106.57      117.99     17.95 o 
   3  17   1       28.67       34.56     20.47 o 
   4  17   1      363.59      419.34     31.42 o 
  -3  18   1      200.33      164.25     36.81 o 
  -2  18   1        0.01        3.88     15.79 o 
  -1  18   1      409.80      412.80     21.68 o 
   0  18   1        0.01        1.94     17.38 o 
   1  18   1       25.96       30.26     15.71 o 
   2  18   1       25.22       31.84     16.24 o 
   3  18   1       17.77        3.00     19.72 o 
  -3  19   1        0.64        2.24     15.74 o 
  -2  19   1      233.71      212.13     50.15 o 
  -1  19   1        0.03       15.19     15.94 o 
   0  19   1       45.46       66.94     21.59 o 
   1  19   1       34.10       64.26     17.40 o 
   2  19   1      154.29      160.71     39.42 o 
   3  19   1        0.74      -13.25     18.19 o 
  -2  20   1        0.04       -5.42     15.78 o 
  -1  20   1       95.30      114.60     20.66 o 
   0  20   1        2.76       -7.95     20.52 o 
   1  20   1      222.86      219.72     34.76 o 
   2  20   1        5.26       -7.61     16.34 o 
  -2  21   1       65.94       41.18     17.59 o 
  -1  21   1        3.40       11.35     24.87 o 
   0  21   1      135.81      165.07     27.70 o 
   1  21   1       38.41       47.58     17.08 o 
   2  21   1       39.51       10.36     17.29 o 
   0  22   1       41.04       47.46     24.75 o 
  -6   0   2       11.90       74.52     42.47 o 
  -4   0   2      121.05      175.71     32.04 o 
  -2   0   2     1602.40     1623.46     76.30 o 
   0   0   2     1865.23     1984.36     60.44 o 
   2   0   2     4747.96     4460.14    121.49 o 
   4   0   2     1626.51     1457.54     47.59 o 
   6   0   2      171.26      255.99     56.18 o 
  -6   1   2       37.93       57.20     36.31 o 
  -5   1   2      268.23      343.68     45.78 o 
  -4   1   2        5.57       14.80     14.90 o 
  -3   1   2     1965.72     2016.48     67.52 o 
  -2   1   2       57.11      101.50     14.36 o 
  -1   1   2     4774.35     4647.02     88.27 o 
   0   1   2     7463.12     7697.83    162.12 o 
   1   1   2    14902.77    15086.60    369.33 o 
   2   1   2       34.98       55.06      8.69 o 
   3   1   2      610.53      537.33     17.82 o 
   4   1   2        1.10       -1.94      9.32 o 
   5   1   2       76.89       98.31     28.84 o 
   6   1   2      353.98      442.53     46.95 o 
  -6   2   2       44.24       40.82     22.95 o 
  -5   2   2       16.15       21.77     17.36 o 
  -4   2   2     1873.22     1872.80     93.56 o 
  -3   2   2      423.72      437.82     50.86 o 
  -2   2   2     2378.00     2261.15     58.09 o 
  -1   2   2     1189.69     1227.25     29.03 o 
   0   2   2       44.26       85.04      5.71 o 
   1   2   2    18584.35    18459.19    451.10 o 
   2   2   2     1578.78     1357.44     58.55 o 
   3   2   2        1.76       -5.44      8.22 o 
   4   2   2     1732.53     1607.14     47.45 o 
   5   2   2       62.02       46.10     26.22 o 
   6   2   2      129.53      226.28     38.95 o 
  -6   3   2      260.73      307.43     31.84 o 
  -5   3   2      474.79      489.17     23.11 o 
  -4   3   2        2.83       -2.39     11.05 o 
  -3   3   2     2622.75     2555.91     62.04 o 
  -2   3   2        2.94        1.27      7.78 o 
  -1   3   2     5602.06     5753.22    103.91 o 
   0   3   2     6123.18     6325.30    118.77 o 
   1   3   2    23162.32    23516.37    564.03 o 
   2   3   2      248.46      263.92     14.95 o 
   3   3   2      615.53      543.19     19.76 o 
   4   3   2       94.34      104.79     14.11 o 
   5   3   2      902.86      910.15     61.96 o 
   6   3   2      199.33      183.30     58.68 o 
  -6   4   2       81.48      202.22     52.81 o 
  -5   4   2       19.09       14.11     14.02 o 
  -4   4   2      609.51      599.87     22.63 o 
  -3   4   2      648.11      655.32     21.97 o 
  -2   4   2      170.11      209.35     16.83 o 
  -1   4   2        0.10       -1.94      6.09 o 
   0   4   2      525.73      508.40     12.43 o 
   1   4   2    15625.78    16560.19    342.30 o 
   2   4   2       30.47       84.80      8.71 o 
   3   4   2      887.22      813.17     25.94 o 
   4   4   2     1836.12     1801.70     81.80 o 
   5   4   2       51.78       89.81     21.93 o 
   6   4   2       51.79       44.00     59.07 o 
  -6   5   2      298.81      348.49     58.68 o 
  -5   5   2      204.43      310.75     32.76 o 
  -4   5   2        8.15       12.27     11.40 o 
  -3   5   2      769.10      725.98     23.51 o 
  -2   5   2     7841.98     8452.27    202.80 o 
  -1   5   2     4067.90     3923.54    158.17 o 
   0   5   2     3949.03     3974.79     75.80 o 
   1   5   2     9751.03    10014.33    235.05 o 
   2   5   2      648.37      711.71     19.38 o 
   3   5   2      695.44      657.77     22.34 o 
   4   5   2       41.55       48.13     16.43 o 
   5   5   2       13.57       -7.05     20.94 o 
   6   5   2       10.39       12.18     34.37 o 
  -6   6   2       44.07       57.62     41.43 o 
  -5   6   2        6.49        8.38     16.46 o 
  -4   6   2      223.93      272.48     21.23 o 
  -3   6   2        0.22      -12.25     10.05 o 
  -2   6   2    10926.70    11575.63    276.12 o 
  -1   6   2      920.95      932.88     38.81 o 
   0   6   2     1511.04     1399.88     31.95 o 
   1   6   2     4155.72     4390.67     96.95 o 
   2   6   2      137.93      192.94     18.11 o 
   3   6   2       95.05       88.41     10.94 o 
   4   6   2        4.10       -2.71     12.33 o 
   5   6   2        9.20        1.27     20.65 o 
   6   6   2      138.20      240.37     53.85 o 
  -6   7   2       28.36       18.22     39.07 o 
  -5   7   2      448.68      495.54     24.68 o 
  -4   7   2       41.95       78.71     15.41 o 
  -3   7   2      351.28      368.26     18.10 o 
  -2   7   2      649.77      566.98     20.91 o 
  -1   7   2     1116.32      985.00     36.45 o 
   0   7   2        3.10        1.07      5.46 o 
   1   7   2     3081.04     3004.07     65.01 o 
   2   7   2      474.53      534.73     16.19 o 
   3   7   2      673.57      626.97     19.49 o 
   4   7   2      394.96      415.12     29.74 o 
   5   7   2      290.50      395.84     34.17 o 
   6   7   2        6.22      -27.51     38.92 o 
  -6   8   2       27.89       34.40     38.56 o 
  -5   8   2       71.96      102.19     18.89 o 
  -4   8   2      603.96      586.04     32.03 o 
  -3   8   2      389.07      406.39     23.86 o 
  -2   8   2      630.79      679.55     23.51 o 
  -1   8   2     1763.64     1889.34     49.46 o 
   0   8   2      591.24      526.29     15.45 o 
   1   8   2      511.75      576.79     16.40 o 
   2   8   2        4.24        9.62      6.05 o 
   3   8   2        1.83        0.63      7.51 o 
   4   8   2      871.09      836.37     37.69 o 
   5   8   2       29.90       36.72     24.60 o 
   6   8   2       96.01      135.52     46.77 o 
  -6   9   2        3.07       -3.71     35.02 o 
  -5   9   2      128.70      204.24     53.87 o 
  -4   9   2       36.92       58.30     15.02 o 
  -3   9   2     1503.22     1486.42     48.53 o 
  -2   9   2     1169.19     1265.14     37.07 o 
  -1   9   2      204.90      218.93     13.91 o 
   0   9   2      131.23      195.11     12.41 o 
   1   9   2     3045.75     2979.27     65.28 o 
   2   9   2      517.85      509.94     16.27 o 
   3   9   2      380.36      365.44     18.42 o 
   4   9   2       72.41       77.69     20.22 o 
   5   9   2      371.41      458.34     73.05 o 
   6   9   2       45.52       85.67     42.58 o 
  -5  10   2       11.48       22.60     16.49 o 
  -4  10   2      282.84      398.63     26.27 o 
  -3  10   2      168.62      233.43     18.71 o 
  -2  10   2     1950.86     1890.49     51.85 o 
  -1  10   2     1956.48     2128.76     55.91 o 
   0  10   2      225.78      255.45     20.30 o 
   1  10   2      247.54      252.64     11.29 o 
   2  10   2     3391.69     3280.86     90.78 o 
   3  10   2       96.28      106.28     14.85 o 
   4  10   2      187.69      243.71     31.57 o 
   5  10   2        6.22       16.40     21.09 o 
  -5  11   2      398.42      435.67     25.50 o 
  -4  11   2       82.36       70.52     16.77 o 
  -3  11   2       48.85       71.98     14.94 o 
  -2  11   2       14.34       46.62     11.65 o 
  -1  11   2     2235.97     2188.70     57.80 o 
   0  11   2       46.70       76.30      8.76 o 
   1  11   2      776.52      676.88     19.51 o 
   2  11   2       33.58       59.74     12.23 o 
   3  11   2      602.86      578.77     24.26 o 
   4  11   2        5.67      -18.97     17.70 o 
   5  11   2      151.50      225.95     30.01 o 
  -5  12   2        0.16       -9.73     20.68 o 
  -4  12   2      234.09      289.45     40.91 o 
  -3  12   2      107.46      150.89     17.65 o 
  -2  12   2      336.22      332.06     18.19 o 
  -1  12   2      235.13      290.16     16.58 o 
   0  12   2      562.22      580.01     20.63 o 
   1  12   2        6.91        4.17      9.02 o 
   2  12   2     3353.92     3319.89    126.23 o 
   3  12   2      324.57      374.55     39.99 o 
   4  12   2      249.78      333.47     31.50 o 
   5  12   2       44.47       31.48     24.14 o 
  -5  13   2      172.75      218.50     29.42 o 
  -4  13   2      191.05      168.81     20.81 o 
  -3  13   2      369.62      347.14     20.21 o 
  -2  13   2        0.06      -10.65     11.32 o 
  -1  13   2     2157.33     2128.66     57.54 o 
   0  13   2      422.15      412.80     18.04 o 
   1  13   2      208.16      279.75     20.28 o 
   2  13   2      413.57      422.16     26.37 o 
   3  13   2      235.49      357.21     24.04 o 
   4  13   2        5.88       44.52     21.91 o 
   5  13   2      138.84      175.76     30.27 o 
  -5  14   2       29.22       25.83     29.70 o 
  -4  14   2      316.41      303.32     63.16 o 
  -3  14   2       87.58       95.10     18.50 o 
  -2  14   2      359.25      361.06     33.80 o 
  -1  14   2        3.20       21.19     12.22 o 
   0  14   2      125.45      146.90     14.78 o 
   1  14   2      211.15      248.60     16.76 o 
   2  14   2     2867.23     2918.02     89.22 o 
   3  14   2        0.20      -16.12     17.50 o 
   4  14   2      208.40      257.88     30.63 o 
   5  14   2       13.99       29.14     25.53 o 
  -4  15   2        1.59        6.82     16.48 o 
  -3  15   2      347.93      361.09     22.44 o 
  -2  15   2        1.38      -11.79     13.36 o 
  -1  15   2      571.74      512.59     37.77 o 
   0  15   2      110.41      150.09     15.91 o 
   1  15   2      105.22      155.67     16.68 o 
   2  15   2      226.93      318.86     28.15 o 
   3  15   2       15.23       47.60     32.77 o 
   4  15   2        0.12       -7.73     22.12 o 
  -4  16   2      189.52      203.73     52.98 o 
  -3  16   2       61.97       44.94     17.11 o 
  -2  16   2      234.28      270.03     40.14 o 
  -1  16   2      152.26      197.90     21.15 o 
   0  16   2      477.43      473.59     21.04 o 
   1  16   2      288.64      342.21     22.38 o 
   2  16   2      791.12      750.13     43.42 o 
   3  16   2       38.79       19.18     20.50 o 
   4  16   2        4.93        9.92     22.66 o 
  -4  17   2        4.94        6.19     17.05 o 
  -3  17   2       87.28      100.83     29.36 o 
  -2  17   2       10.29        3.17     15.16 o 
  -1  17   2      688.31      685.82     27.11 o 
   0  17   2       15.02       31.10     14.42 o 
   1  17   2       42.77       59.97     15.32 o 
   2  17   2       71.00       58.37     16.92 o 
   3  17   2      162.71      122.81     24.28 o 
   4  17   2       20.40       25.98     23.67 o 
  -3  18   2        6.47        0.61     16.06 o 
  -2  18   2       65.52       76.56     20.10 o 
  -1  18   2       10.87       54.79     16.92 o 
   0  18   2      357.74      338.38     21.36 o 
   1  18   2      164.55      164.90     24.93 o 
   2  18   2      352.16      400.88     45.00 o 
   3  18   2        3.79      -20.36     19.45 o 
  -3  19   2       86.19       77.69     37.95 o 
  -2  19   2       74.89       59.03     18.09 o 
  -1  19   2       95.79      172.60     38.98 o 
   0  19   2       14.89       53.81     21.26 o 
   1  19   2       13.48        6.25     14.91 o 
   2  19   2       85.71       76.72     18.75 o 
   3  19   2      186.12      107.45     27.38 o 
  -2  20   2      220.61      164.18     46.32 o 
  -1  20   2       33.09       22.96     24.65 o 
   0  20   2      398.01      364.77     26.18 o 
   1  20   2      182.16      203.69     45.51 o 
   2  20   2        2.00       -5.18     18.39 o 
  -1  21   2      101.98      100.62     29.27 o 
   0  21   2        2.52       46.00     26.22 o 
   1  21   2       95.47      128.55     20.26 o 
  -5   0   3      522.35      496.81     43.74 o 
  -3   0   3     2985.97     3101.41    140.33 o 
  -1   0   3     4190.73     4183.21    127.72 o 
   1   0   3     3940.53     3997.00    177.74 o 
   3   0   3      112.80      131.56     15.52 o 
   5   0   3       23.38       39.28     35.19 o 
  -6   1   3        1.67       15.57     25.07 o 
  -5   1   3        0.06       -6.17     42.36 o 
  -4   1   3      324.33      309.74     25.36 o 
  -3   1   3      120.33      256.09     76.40 o 
  -2   1   3     1456.59     1413.24     55.24 o 
  -1   1   3      873.41      873.12     19.60 o 
   0   1   3     2655.00     2812.51     60.49 o 
   1   1   3     2305.93     2436.64     62.12 o 
   2   1   3      957.67      879.42     20.79 o 
   3   1   3      190.02      212.82     17.41 o 
   4   1   3     2765.58     2628.55     72.26 o 
   5   1   3        3.53       -6.03     22.67 o 
   6   1   3      307.97      401.64     54.54 o 
  -6   2   3      152.24      229.78     65.44 o 
  -5   2   3      670.48      726.62     61.73 o 
  -4   2   3       27.22       57.94     18.24 o 
  -3   2   3      376.92      327.06     22.55 o 
  -2   2   3       34.89       42.89      9.23 o 
  -1   2   3       88.71       87.10      6.17 o 
   0   2   3      567.09      601.10     16.35 o 
   1   2   3     3848.42     3829.60     95.95 o 
   2   2   3      556.59      521.68     15.15 o 
   3   2   3     1698.85     1595.63     45.66 o 
   4   2   3       51.52       65.03     35.47 o 
   5   2   3      561.88      525.84     34.63 o 
   6   2   3        1.85        2.99     28.64 o 
  -6   3   3        7.26       27.11     23.13 o 
  -5   3   3      113.06      127.75     23.35 o 
  -4   3   3      748.34      757.05     28.86 o 
  -3   3   3        1.89      -15.23     11.79 o 
  -2   3   3     2020.45     2018.14     63.87 o 
  -1   3   3      416.46      433.42     12.98 o 
   0   3   3     3239.05     3245.78     62.09 o 
   1   3   3     2117.09     2222.95     48.83 o 
   2   3   3      928.21      882.69     23.53 o 
   3   3   3        2.51       -5.41      7.19 o 
   4   3   3     1533.52     1533.47     46.63 o 
   5   3   3      212.10      314.88     35.52 o 
   6   3   3      121.02      126.54     54.71 o 
  -6   4   3      167.92      191.13     42.88 o 
  -5   4   3      974.41     1011.31     55.69 o 
  -4   4   3       37.79       27.32     12.14 o 
  -3   4   3      766.17      703.00     22.80 o 
  -2   4   3      562.22      556.86     19.33 o 
  -1   4   3     5032.26     5043.67     91.69 o 
   0   4   3      389.74      379.95     10.68 o 
   1   4   3     3448.11     3489.68     67.30 o 
   2   4   3       21.06       27.67      6.90 o 
   3   4   3      431.59      406.05     16.36 o 
   4   4   3      194.00      274.74     21.21 o 
   5   4   3        8.96       34.07     31.45 o 
   6   4   3        0.05      -46.79     49.63 o 
  -6   5   3      151.44      210.39     36.61 o 
  -5   5   3       32.01       32.49     15.38 o 
  -4   5   3      967.64      897.37     29.00 o 
  -3   5   3     1026.97     1052.55     30.30 o 
  -2   5   3      762.02      776.76     23.03 o 
  -1   5   3      373.63      369.63     11.05 o 
   0   5   3     6178.14     6060.39    114.46 o 
   1   5   3     1977.01     2152.67     42.90 o 
   2   5   3       21.29       23.02      6.34 o 
   3   5   3      224.97      224.05     12.81 o 
   4   5   3      985.19      969.44     54.65 o 
   5   5   3       49.35       72.81     47.92 o 
   6   5   3      158.23      194.95     61.72 o 
  -6   6   3      193.56      275.22     61.32 o 
  -5   6   3      584.31      578.13     26.55 o 
  -4   6   3       18.47       62.61     14.78 o 
  -3   6   3       86.02      121.29     14.22 o 
  -2   6   3      631.73      593.09     25.70 o 
  -1   6   3     2811.49     2750.43     94.49 o 
   0   6   3      290.98      265.49      9.34 o 
   1   6   3     3105.40     2916.89     57.13 o 
   2   6   3      195.51      193.28     14.32 o 
   3   6   3      850.29      804.33     22.91 o 
   4   6   3      499.32      537.97     25.88 o 
   5   6   3      459.89      500.77     50.31 o 
   6   6   3        7.73      -25.19     32.85 o 
  -6   7   3        3.60        6.74     40.20 o 
  -5   7   3        3.76       30.33     16.73 o 
  -4   7   3      811.07      736.18     27.91 o 
  -3   7   3       65.18       97.03     13.69 o 
  -2   7   3     3377.07     3388.93     85.43 o 
  -1   7   3        2.23        8.69      7.05 o 
   0   7   3     3265.07     3087.31     60.14 o 
   1   7   3       10.97       11.28      5.59 o 
   2   7   3      177.86      183.36     10.00 o 
   3   7   3       30.38       37.00      9.03 o 
   4   7   3       88.00      122.07     21.14 o 
   5   7   3       61.10       42.77     38.25 o 
   6   7   3      255.55      349.10    177.04 o 
  -6   8   3        8.67       43.30     40.46 o 
  -5   8   3      554.18      517.83     25.40 o 
  -4   8   3      385.03      365.80     24.65 o 
  -3   8   3     1380.74     1291.01     59.22 o 
  -2   8   3       24.30       27.82      9.77 o 
  -1   8   3     3513.91     3544.98     79.33 o 
   0   8   3      750.41      733.71     17.63 o 
   1   8   3      770.51      751.38     19.99 o 
   2   8   3      650.88      684.32     19.45 o 
   3   8   3      173.38      242.45     13.98 o 
   4   8   3       71.58      134.45     21.90 o 
   5   8   3       55.52       77.52     47.08 o 
   6   8   3        7.11       23.87     33.51 o 
  -6   9   3       90.77      113.66     44.58 o 
  -5   9   3       44.80       55.83     17.91 o 
  -4   9   3     1063.15     1036.66     50.31 o 
  -3   9   3       43.23       71.17     13.56 o 
  -2   9   3      468.21      401.13     18.08 o 
  -1   9   3      267.56      287.80     12.72 o 
   0   9   3     1026.22      937.66     21.53 o 
   1   9   3       17.22       21.44      6.76 o 
   2   9   3      255.33      267.31     15.18 o 
   3   9   3       22.34       34.88     12.02 o 
   4   9   3      679.92      673.41     57.54 o 
   5   9   3       23.00       32.97     21.73 o 
  -5  10   3      349.61      360.20     40.23 o 
  -4  10   3      779.81      670.86     28.12 o 
  -3  10   3       60.61       53.58     13.59 o 
  -2  10   3       67.15       97.15     13.22 o 
  -1  10   3     1381.33     1266.22     62.33 o 
   0  10   3      422.23      426.39     12.95 o 
   1  10   3      946.39      926.59     24.20 o 
   2  10   3      604.53      614.54     24.77 o 
   3  10   3     1721.34     1678.76     65.86 o 
   4  10   3       27.48       20.63     18.64 o 
   5  10   3      282.42      327.31     32.63 o 
  -5  11   3       45.59       25.98     17.64 o 
  -4  11   3        2.14        6.19     13.88 o 
  -3  11   3       49.79       61.33     14.82 o 
  -2  11   3      363.24      331.87     23.04 o 
  -1  11   3       94.32      149.64     13.64 o 
   0  11   3      759.33      696.75     21.71 o 
   1  11   3      145.38      207.43     12.41 o 
   2  11   3     3021.60     2951.09     76.59 o 
   3  11   3        3.56       16.38     16.41 o 
   4  11   3      287.17      352.65     32.13 o 
   5  11   3        6.56      -18.39     20.31 o 
  -5  12   3      178.83      211.62     31.79 o 
  -4  12   3       12.14       18.15     15.31 o 
  -3  12   3      786.85      742.59     32.72 o 
  -2  12   3       37.74       42.66     12.62 o 
  -1  12   3      663.79      614.67     22.87 o 
   0  12   3      153.36      230.95     13.34 o 
   1  12   3      648.70      596.76     18.66 o 
   2  12   3      401.88      426.50     19.97 o 
   3  12   3      190.01      274.83     33.18 o 
   4  12   3        3.78      -14.35     18.80 o 
   5  12   3      224.17      346.30     57.95 o 
  -5  13   3       64.72       57.63     19.04 o 
  -4  13   3      199.77      230.32     31.98 o 
  -3  13   3        0.16        8.72     14.02 o 
  -2  13   3      643.48      607.63     24.42 o 
  -1  13   3        6.98        8.38     10.83 o 
   0  13   3       87.63      110.24     11.15 o 
   1  13   3        9.07       25.62     11.41 o 
   2  13   3      845.19      823.93     54.13 o 
   3  13   3      313.45      389.05     31.78 o 
   4  13   3      246.51      270.08     33.96 o 
   5  13   3       15.46       24.57     23.32 o 
  -5  14   3       55.78       77.29     32.12 o 
  -4  14   3       87.10       36.00     16.51 o 
  -3  14   3      590.02      554.80     25.09 o 
  -2  14   3        3.03       -3.33     12.48 o 
  -1  14   3      502.74      469.34     23.80 o 
   0  14   3        3.04      -12.67      9.74 o 
   1  14   3      182.71      257.75     18.32 o 
   2  14   3        0.10        5.31     12.62 o 
   3  14   3      265.41      374.87     32.01 o 
   4  14   3       11.79       12.94     20.53 o 
  -4  15   3       22.28       35.57     17.01 o 
  -3  15   3       26.23       43.63     16.60 o 
  -2  15   3      528.76      523.40     23.84 o 
  -1  15   3      279.89      349.83     41.99 o 
   0  15   3      448.72      470.74     20.21 o 
   1  15   3       25.47       28.62     12.68 o 
   2  15   3      838.20      774.46     47.27 o 
   3  15   3       13.37        4.89     19.70 o 
   4  15   3       77.49       55.07     24.31 o 
  -4  16   3       27.23       37.69     23.61 o 
  -3  16   3      332.71      313.91     67.64 o 
  -2  16   3       10.94        1.45     14.50 o 
  -1  16   3      289.06      455.01     49.80 o 
   0  16   3      409.28      435.09     20.40 o 
   1  16   3      204.54      281.30     20.70 o 
   2  16   3       26.75       35.86     15.61 o 
   3  16   3      175.11      196.36     27.26 o 
   4  16   3        3.62      -31.81     21.21 o 
  -4  17   3       81.24       62.79     20.69 o 
  -3  17   3        0.72      -21.96     14.64 o 
  -2  17   3      117.97      178.84     24.79 o 
  -1  17   3       12.76       20.76     20.20 o 
   0  17   3      500.58      511.40     22.61 o 
   1  17   3       88.49      112.00     16.88 o 
   2  17   3      255.52      321.13     38.76 o 
   3  17   3       75.71       61.78     22.63 o 
   4  17   3        7.61       35.46     35.25 o 
  -3  18   3      167.99      118.86     56.42 o 
  -2  18   3       54.43       69.54     18.64 o 
  -1  18   3      151.12      209.37     57.70 o 
   0  18   3        1.62       -5.16     14.04 o 
   1  18   3      354.95      332.76     37.11 o 
   2  18   3        3.63       13.23     20.04 o 
   3  18   3      171.16      162.31     26.63 o 
  -3  19   3        4.82       -1.81     15.83 o 
  -2  19   3      224.28      177.10     34.04 o 
  -1  19   3       15.39        7.54     22.40 o 
   0  19   3      388.28      350.10     20.52 o 
   1  19   3      228.74      245.40     38.69 o 
   2  19   3      106.57       92.58     22.70 o 
   3  19   3        5.65        5.04     21.77 o 
  -2  20   3        1.81      -14.48     17.25 o 
  -1  20   3      156.41      199.52     46.42 o 
   0  20   3        5.13        7.50     19.84 o 
   1  20   3       43.67       76.36     18.01 o 
   2  20   3       24.44       -2.06     18.86 o 
  -1  21   3        1.64       23.40     26.82 o 
   0  21   3      457.12      464.43     30.17 o 
   1  21   3       51.33       54.37     18.53 o 
  -6   0   4      242.08      186.71     38.92 o 
  -4   0   4      408.97      426.53     46.74 o 
  -2   0   4     4237.46     4014.46    106.44 o 
   0   0   4      148.13      201.77     55.09 o 
   2   0   4       17.12       16.39      6.89 o 
   4   0   4     1700.49     1652.65     90.10 o 
   6   0   4      519.04      460.42     51.61 o 
  -6   1   4        4.78      -31.37     24.98 o 
  -5   1   4      169.11      173.42     27.22 o 
  -4   1   4      434.03      431.68     30.93 o 
  -3   1   4     2107.57     2158.62     57.77 o 
  -2   1   4       32.48       43.32      6.90 o 
  -1   1   4      487.65      404.88     13.59 o 
   0   1   4      186.21      202.66      8.67 o 
   1   1   4     5498.79     5621.81    139.48 o 
   2   1   4     2561.71     2726.66     60.17 o 
   3   1   4      400.97      400.53     14.22 o 
   4   1   4       19.69       30.19     20.14 o 
   5   1   4      424.87      437.55     31.42 o 
   6   1   4        0.02       -5.39     29.34 o 
  -6   2   4      379.03      543.32    235.91 o 
  -5   2   4        0.19       -6.07     26.69 o 
  -4   2   4      555.02      646.04     68.89 o 
  -3   2   4        0.96        5.21      9.61 o 
  -2   2   4     2667.03     2507.80     50.45 o 
  -1   2   4      634.53      703.94     19.16 o 
   0   2   4       24.66       48.74      6.23 o 
   1   2   4     1539.20     1590.35     42.14 o 
   2   2   4      834.46      811.69     25.41 o 
   3   2   4      382.34      323.64     11.79 o 
   4   2   4      931.07      889.95     41.56 o 
   5   2   4       84.04      129.99     28.75 o 
   6   2   4       21.45       21.42     29.87 o 
  -6   3   4       87.57      106.41     47.90 o 
  -5   3   4      160.89      249.36     41.46 o 
  -4   3   4      149.15      152.83     22.31 o 
  -3   3   4      488.00      425.22     18.40 o 
  -2   3   4      268.70      266.94     13.25 o 
  -1   3   4      872.44      797.36     18.28 o 
   0   3   4       26.55       37.47      5.36 o 
   1   3   4      375.02      314.38     12.85 o 
   2   3   4        0.39       -6.51      7.36 o 
   3   3   4     2620.36     2601.11     69.95 o 
   4   3   4       78.10      144.34     24.59 o 
   5   3   4      157.51      228.06     33.01 o 
   6   3   4        0.31      -13.55     42.80 o 
  -6   4   4      247.34      369.23    130.65 o 
  -5   4   4       57.78       63.92     21.14 o 
  -4   4   4      815.22      793.98     26.88 o 
  -3   4   4      298.14      319.60     15.40 o 
  -2   4   4      551.07      511.22     13.95 o 
  -1   4   4      267.82      264.47      9.00 o 
   0   4   4     9663.06     9715.12    230.12 o 
   1   4   4      150.23      157.79      8.36 o 
   2   4   4     2725.44     2672.67     79.86 o 
   3   4   4       38.93       42.38      8.05 o 
   4   4   4     1149.03     1141.79     37.65 o 
   5   4   4      280.94      354.05    124.00 o 
   6   4   4       59.61      -12.04     48.24 o 
  -6   5   4       20.22       29.74     21.49 o 
  -5   5   4      137.58      178.39     24.83 o 
  -4   5   4        4.94       20.51     11.45 o 
  -3   5   4      944.96      884.39     26.84 o 
  -2   5   4       24.68       28.35      7.83 o 
  -1   5   4     1920.95     1896.53     46.01 o 
   0   5   4     1383.03     1344.58     27.94 o 
   1   5   4     1599.84     1541.32     31.90 o 
   2   5   4      967.59     1037.37     25.98 o 
   3   5   4      302.05      260.86     16.03 o 
   4   5   4      292.59      346.85     38.52 o 
   5   5   4      303.52      310.46     56.25 o 
   6   5   4        1.69      -57.14     49.15 o 
  -6   6   4      298.31      305.86    135.06 o 
  -5   6   4        8.95        6.61     17.85 o 
  -4   6   4      519.80      533.31     21.56 o 
  -3   6   4       75.09      101.36     12.05 o 
  -2   6   4     5317.36     5379.63    128.55 o 
  -1   6   4       29.38       34.70      4.80 o 
   0   6   4     3759.77     3732.21     71.99 o 
   1   6   4      674.73      700.08     19.91 o 
   2   6   4     5087.74     4918.75     95.36 o 
   3   6   4      481.68      492.40     21.68 o 
   4   6   4      283.20      350.59     61.42 o 
   5   6   4        0.04      -10.47     44.36 o 
   6   6   4      224.04      192.72     38.92 o 
  -6   7   4        6.38      -15.39     23.69 o 
  -5   7   4      845.40      756.42     65.38 o 
  -4   7   4       71.34      100.61     16.65 o 
  -3   7   4     1342.32     1239.77     37.44 o 
  -2   7   4       80.19      147.77     12.76 o 
  -1   7   4     2799.68     2796.82     68.48 o 
   0   7   4     1995.40     2098.32     42.17 o 
   1   7   4      370.88      476.57     20.42 o 
   2   7   4     2063.42     2089.97     43.60 o 
   3   7   4      421.85      392.77     20.07 o 
   4   7   4      194.29      298.01     29.10 o 
   5   7   4      403.72      346.53    177.78 o 
   6   7   4       15.72       26.29     31.13 o 
  -6   8   4       98.54      120.85     30.17 o 
  -5   8   4       50.88       59.17     23.03 o 
  -4   8   4      619.00      627.22     54.95 o 
  -3   8   4      364.24      342.30     19.91 o 
  -2   8   4      448.74      411.70     20.33 o 
  -1   8   4      608.85      694.62     18.72 o 
   0   8   4     3263.49     3263.44     63.89 o 
   1   8   4      946.50      937.95     29.01 o 
   2   8   4     4299.70     4203.82     82.71 o 
   3   8   4     1037.54      985.57     39.33 o 
   4   8   4      517.51      549.63     27.11 o 
   5   8   4        7.56        2.14     29.37 o 
  -6   9   4        1.00        6.26     24.39 o 
  -5   9   4      263.04      298.93     32.15 o 
  -4   9   4      266.63      328.19     41.89 o 
  -3   9   4       42.12       54.62     15.61 o 
  -2   9   4       26.57       25.67     10.72 o 
  -1   9   4     2217.98     2099.82     63.24 o 
   0   9   4     1380.78     1398.30     29.97 o 
   1   9   4       22.16       18.59      6.76 o 
   2   9   4      448.55      412.28     14.10 o 
   3   9   4     1976.43     2267.19    581.25 o 
   4   9   4       92.28      153.56     26.62 o 
   5   9   4      167.23      146.63     38.28 o 
  -5  10   4       39.95       75.56     34.08 o 
  -4  10   4      273.86      367.88     24.50 o 
  -3  10   4      147.33      168.85     20.19 o 
  -2  10   4      409.76      357.26     18.00 o 
  -1  10   4      300.00      378.46     12.94 o 
   0  10   4     1028.73      981.97     22.79 o 
   1  10   4       13.86       16.17      7.07 o 
   2  10   4     1193.52     1208.77     41.74 o 
   3  10   4     4231.11     4026.46    127.19 o 
   4  10   4        6.78      -13.64     17.20 o 
   5  10   4       27.66       22.61     29.86 o 
  -5  11   4      154.68      140.03     44.94 o 
  -4  11   4        6.98        5.12     14.31 o 
  -3  11   4      333.75      327.76     30.58 o 
  -2  11   4       19.49       24.69     11.91 o 
  -1  11   4     1964.95     1839.80     39.82 o 
   0  11   4      910.31      871.63     21.04 o 
   1  11   4      327.25      313.75     12.44 o 
   2  11   4      484.10      456.28     19.78 o 
   3  11   4      243.59      258.57     26.35 o 
   4  11   4       13.62      -11.64     20.07 o 
   5  11   4      179.67      143.34     42.04 o 
  -5  12   4       23.02       -7.32     15.59 o 
  -4  12   4        3.31        6.61     14.31 o 
  -3  12   4       94.88      123.12     17.20 o 
  -2  12   4      590.29      616.75     24.35 o 
  -1  12   4        0.72       -5.47      8.71 o 
   0  12   4       56.38       61.84      8.38 o 
   1  12   4       12.14       22.25      8.15 o 
   2  12   4     1327.61     1321.25     39.70 o 
   3  12   4      200.89      260.60     27.66 o 
   4  12   4      182.07      240.85     45.42 o 
   5  12   4        3.18        5.62     27.95 o 
  -5  13   4        2.38       16.89     15.97 o 
  -4  13   4        7.44       12.47     14.98 o 
  -3  13   4      231.78      325.72     26.56 o 
  -2  13   4        6.77       19.48     13.27 o 
  -1  13   4      658.32      631.42     24.09 o 
   0  13   4      244.20      296.98     15.84 o 
   1  13   4      438.36      412.49     16.49 o 
   2  13   4      834.67      800.39     35.41 o 
   3  13   4     1381.18     1364.80    114.80 o 
   4  13   4       28.29       21.01     21.35 o 
   5  13   4      128.10      143.80     35.94 o 
  -5  14   4        0.32       -5.29     15.73 o 
  -4  14   4      289.31      293.65     81.72 o 
  -3  14   4        4.06        5.83     14.57 o 
  -2  14   4      402.08      428.15     21.84 o 
  -1  14   4      294.88      355.72     62.28 o 
   0  14   4       14.50       14.11      9.39 o 
   1  14   4        4.72        0.36     10.09 o 
   2  14   4        2.75        7.62     12.48 o 
   3  14   4       23.65       58.17     21.42 o 
   4  14   4      321.55      313.72     28.65 o 
  -4  15   4       80.33       56.76     30.31 o 
  -3  15   4      465.62      445.18     75.15 o 
  -2  15   4        6.00       22.89     14.72 o 
  -1  15   4      805.76      792.43     35.76 o 
   0  15   4        1.91       10.70     11.39 o 
   1  15   4      172.43      201.37     17.81 o 
   2  15   4        0.40        6.06     16.27 o 
   3  15   4      193.88      233.04     28.11 o 
   4  15   4        1.52        1.52     24.25 o 
  -4  16   4       26.97       51.60     23.00 o 
  -3  16   4       22.40       18.50     15.60 o 
  -2  16   4      182.91      201.92     25.74 o 
  -1  16   4        8.38        9.71     18.95 o 
   0  16   4      904.16      872.45     31.68 o 
   1  16   4       15.07       12.61     12.96 o 
   2  16   4      231.67      273.12     25.46 o 
   3  16   4       15.50        6.86     19.64 o 
   4  16   4      140.60      156.59     55.12 o 
  -4  17   4       35.01       14.84     18.09 o 
  -3  17   4      158.73      140.21     40.14 o 
  -2  17   4       11.27       31.82     20.16 o 
  -1  17   4      294.12      372.52     33.06 o 
   0  17   4       46.19       89.46     15.82 o 
   1  17   4      897.73      875.16     31.19 o 
   2  17   4        9.84       11.67     20.84 o 
   3  17   4      185.88      145.05     23.71 o 
  -3  18   4        7.04       10.74     17.21 o 
  -2  18   4      275.33      268.23     49.81 o 
  -1  18   4       11.53       16.62     21.50 o 
   0  18   4      206.16      229.73     20.32 o 
   1  18   4       43.95       45.19     15.95 o 
   2  18   4      274.04      301.01     95.03 o 
   3  18   4       51.39       70.59     24.60 o 
  -3  19   4      296.59      267.05     69.03 o 
  -2  19   4       32.97       24.78     18.51 o 
  -1  19   4       97.32      130.55     27.46 o 
   0  19   4       35.19       51.13     16.26 o 
   1  19   4      189.95      217.31     45.64 o 
   2  19   4        3.37      -11.09     20.02 o 
  -2  20   4       58.29       41.12     25.31 o 
  -1  20   4        5.50      -29.99     22.53 o 
   0  20   4      520.95      440.24     23.42 o 
   1  20   4      214.65      249.68     62.13 o 
   2  20   4      168.85      119.23     26.00 o 
  -1  21   4       90.05       80.61     34.90 o 
   0  21   4        1.25       27.21     22.47 o 
   1  21   4      117.85       86.02     30.17 o 
  -5   0   5     1009.45      908.03     62.05 o 
  -3   0   5      943.60      921.63     34.40 o 
  -1   0   5      304.76      275.78     16.30 o 
   1   0   5     2675.38     2742.91     84.60 o 
   3   0   5      384.82      340.69     34.52 o 
   5   0   5      340.81      437.72     56.69 o 
  -6   1   5      340.04      209.92     41.67 o 
  -5   1   5        3.02       18.11     20.70 o 
  -4   1   5     2176.94     2016.58     72.34 o 
  -3   1   5        1.36       -5.64      9.06 o 
  -2   1   5       42.96      125.59      8.27 o 
  -1   1   5      937.73      911.36     23.60 o 
   0   1   5     2646.58     2656.09     58.25 o 
   1   1   5       18.24       36.08      7.19 o 
   2   1   5       86.91      111.67      9.61 o 
   3   1   5      113.69      164.60     14.47 o 
   4   1   5     1078.83     1046.54     79.54 o 
   5   1   5        0.19       23.67     24.26 o 
   6   1   5      147.47      183.00     37.46 o 
  -6   2   5       30.38       47.69     28.66 o 
  -5   2   5       84.72      100.85     24.82 o 
  -4   2   5       21.74       21.23     17.81 o 
  -3   2   5     1359.33     1384.28     39.79 o 
  -2   2   5     1120.45     1213.54     26.94 o 
  -1   2   5     4064.94     3894.03     85.06 o 
   0   2   5      583.60      609.21     16.47 o 
   1   2   5      436.00      366.91     14.19 o 
   2   2   5      109.09      178.31     11.82 o 
   3   2   5      260.17      302.55     28.74 o 
   4   2   5        4.93        7.42     35.42 o 
   5   2   5      380.57      400.04     34.84 o 
   6   2   5        1.59      -21.78     28.03 o 
  -6   3   5      298.43      379.89    126.21 o 
  -5   3   5       50.91       55.31     22.90 o 
  -4   3   5     1514.35     1405.48     54.88 o 
  -3   3   5      280.44      290.48     15.35 o 
  -2   3   5      190.37      195.61     11.99 o 
  -1   3   5      103.50      148.27      9.66 o 
   0   3   5     1357.06     1322.44     38.17 o 
   1   3   5       79.08      140.01     14.82 o 
   2   3   5     1514.44     1494.72     41.75 o 
   3   3   5      262.43      309.50     18.19 o 
   4   3   5      537.24      564.01     60.38 o 
   5   3   5      164.74      225.77     32.45 o 
   6   3   5       73.70       93.39     33.90 o 
  -6   4   5      194.39      223.24     68.33 o 
  -5   4   5        1.97      -11.49     17.97 o 
  -4   4   5       45.93       38.48     17.67 o 
  -3   4   5     1759.92     1811.08     59.82 o 
  -2   4   5      962.82     1004.94     26.00 o 
  -1   4   5     1120.21     1039.23     21.67 o 
   0   4   5      328.54      340.78     10.93 o 
   1   4   5     5072.37     5163.96    110.49 o 
   2   4   5      343.71      377.48     22.88 o 
   3   4   5     1338.77     1362.20     47.79 o 
   4   4   5        1.74       16.40     20.57 o 
   5   4   5      247.07      294.58     36.40 o 
   6   4   5       13.05       69.54     51.20 o 
  -6   5   5      111.26      164.67     40.42 o 
  -5   5   5       10.91      -21.51     18.37 o 
  -4   5   5     1107.43     1051.04     40.45 o 
  -3   5   5      163.09      226.02     20.23 o 
  -2   5   5      556.60      503.47     15.06 o 
  -1   5   5      172.43      190.75     16.24 o 
   0   5   5     3515.92     3495.86     90.16 o 
   1   5   5       34.86       50.21      7.24 o 
   2   5   5     2731.10     2683.10     70.85 o 
   3   5   5      192.82      226.24     17.01 o 
   4   5   5        4.95        2.93     22.18 o 
   5   5   5       41.28       54.95     27.32 o 
   6   5   5       52.49       66.48     52.21 o 
  -6   6   5       54.04       28.26     26.49 o 
  -5   6   5      450.31      426.89     27.40 o 
  -4   6   5       14.67        9.91     10.75 o 
  -3   6   5     1780.22     1718.14     44.79 o 
  -2   6   5       36.35       50.53      7.24 o 
  -1   6   5     2301.96     2224.34     53.18 o 
   0   6   5     1393.82     1450.67     30.37 o 
   1   6   5     3573.83     3516.31     68.56 o 
   2   6   5      534.36      538.80     22.18 o 
   3   6   5     1027.82      972.54     32.21 o 
   4   6   5       78.15      125.48     24.82 o 
   5   6   5      561.66      255.41     57.12 o 
   6   6   5       57.52       52.52     34.10 o 
  -6   7   5       74.84       94.95     45.77 o 
  -5   7   5       20.82       59.09     24.94 o 
  -4   7   5      851.52      831.09     27.95 o 
  -3   7   5      145.69      234.21     17.87 o 
  -2   7   5      449.95      417.74     13.56 o 
  -1   7   5       58.03       84.44      9.28 o 
   0   7   5      954.76      892.64     29.14 o 
   1   7   5       84.84      125.29      8.38 o 
   2   7   5     2452.46     2412.53     49.46 o 
   3   7   5      145.75      169.35     20.52 o 
   4   7   5      223.80      292.57     18.60 o 
   5   7   5       61.05       52.12     30.17 o 
  -6   8   5        1.03      -14.13     32.88 o 
  -5   8   5      643.68      618.00     38.04 o 
  -4   8   5       34.33       62.96     15.35 o 
  -3   8   5     1309.30     1258.55     38.71 o 
  -2   8   5        0.14       -1.76      8.39 o 
  -1   8   5     1550.12     1480.68     47.67 o 
   0   8   5      163.50      211.51     13.66 o 
   1   8   5      480.77      429.64     13.04 o 
   2   8   5      166.93      205.51     11.02 o 
   3   8   5     1074.28     1038.93     31.89 o 
   4   8   5       60.23       51.22     18.72 o 
   5   8   5      586.63      594.78     54.90 o 
  -5   9   5        2.92       13.78     21.72 o 
  -4   9   5      570.94      598.36     31.12 o 
  -3   9   5      141.32      187.90     17.73 o 
  -2   9   5     1482.80     1476.99     72.08 o 
  -1   9   5        7.83        8.01      5.48 o 
   0   9   5      551.51      548.46     15.09 o 
   1   9   5        4.50       -2.56      6.36 o 
   2   9   5     1055.52      958.36     23.67 o 
   3   9   5     4292.18     4162.12     95.01 o 
   4   9   5        5.25       -9.83     27.43 o 
   5   9   5       42.62       37.30     27.08 o 
  -5  10   5      127.03      123.00     56.37 o 
  -4  10   5        0.28       -8.35     13.10 o 
  -3  10   5       64.45       71.72     14.60 o 
  -2  10   5        0.60        5.53      9.56 o 
  -1  10   5     1193.78     1050.17     33.77 o 
   0  10   5        0.75       -3.60      6.16 o 
   1  10   5     1156.26     1119.42     25.89 o 
   2  10   5       55.32      101.76     12.21 o 
   3  10   5      526.78      573.13     27.65 o 
   4  10   5        5.84      -25.78     19.78 o 
   5  10   5       99.19      113.10     33.64 o 
  -5  11   5       10.02       38.84     22.42 o 
  -4  11   5        2.31        7.12     14.50 o 
  -3  11   5       50.88       41.02     14.60 o 
  -2  11   5      212.77      315.28     20.73 o 
  -1  11   5       47.70       75.26     10.18 o 
   0  11   5      580.09      526.27     15.33 o 
   1  11   5        0.54       -9.56      7.01 o 
   2  11   5     1914.43     1943.21     48.17 o 
   3  11   5      154.47      153.14     21.13 o 
   4  11   5       83.68       70.66     23.32 o 
   5  11   5        9.79      -22.42     27.61 o 
  -5  12   5       17.37       -8.63     19.39 o 
  -4  12   5        0.43        0.19     15.15 o 
  -3  12   5       53.22       81.84     16.28 o 
  -2  12   5      143.78      205.12     18.47 o 
  -1  12   5      548.44      542.23     23.32 o 
   0  12   5       22.33       34.41     11.15 o 
   1  12   5      133.18      193.53     12.43 o 
   2  12   5      359.12      406.56     29.83 o 
   3  12   5      136.64      194.67     23.65 o 
   4  12   5       65.92       74.11     21.67 o 
   5  12   5      118.27       66.75     31.03 o 
  -5  13   5       14.91        3.63     24.26 o 
  -4  13   5      500.55      458.48     29.17 o 
  -3  13   5        6.10      -11.95     13.39 o 
  -2  13   5      684.31      699.97     27.08 o 
  -1  13   5      460.01      413.29     16.82 o 
   0  13   5      469.15      441.76     16.73 o 
   1  13   5        5.04       -1.05      8.40 o 
   2  13   5       15.12       23.74     15.80 o 
   3  13   5      273.31      283.27     34.04 o 
   4  13   5      367.91      353.47     27.48 o 
  -4  14   5       83.31       67.62     23.26 o 
  -3  14   5      197.62      240.03     44.70 o 
  -2  14   5        0.16        1.88     13.51 o 
  -1  14   5      288.90      393.55     24.95 o 
   0  14   5        0.04       -3.05      9.39 o 
   1  14   5        5.30        4.29     11.01 o 
   2  14   5        4.75       50.51     17.44 o 
   3  14   5      176.01      245.86     25.89 o 
   4  14   5       21.37       23.73     20.31 o 
  -4  15   5       22.70       19.89     15.80 o 
  -3  15   5       47.26       62.79     17.28 o 
  -2  15   5      449.92      444.05     28.20 o 
  -1  15   5      141.20      165.78     24.78 o 
   0  15   5       98.96      130.62     13.67 o 
   1  15   5       22.81       24.52     12.77 o 
   2  15   5      879.62      903.51     63.28 o 
   3  15   5        0.14       14.15     20.83 o 
   4  15   5      227.87      152.19     28.80 o 
  -4  16   5      105.81       62.29     30.39 o 
  -3  16   5      134.58      181.74     37.00 o 
  -2  16   5       45.44       52.51     17.20 o 
  -1  16   5      275.29      349.58     49.18 o 
   0  16   5      156.40      218.87     18.90 o 
   1  16   5      421.01      418.66     20.67 o 
   2  16   5        1.75       23.60     20.18 o 
   3  16   5       83.68       86.72     22.66 o 
   4  16   5        2.46       15.62     23.86 o 
  -3  17   5       95.74      109.91     33.48 o 
  -2  17   5      347.89      346.89     36.05 o 
  -1  17   5       10.80       12.85     21.45 o 
   0  17   5     1087.57     1001.18     33.76 o 
   1  17   5      196.16      261.73     25.28 o 
   2  17   5      242.70      277.50     30.36 o 
   3  17   5       38.02       53.53     21.35 o 
  -3  18   5      178.84      202.96     50.38 o 
  -2  18   5       20.50       16.10     24.08 o 
  -1  18   5      132.54      111.59     26.82 o 
   0  18   5       64.20      122.20     22.30 o 
   1  18   5      605.26      548.53     33.75 o 
   2  18   5       17.07       34.78     22.95 o 
   3  18   5       94.26       98.92     26.53 o 
  -2  19   5      296.45      228.00     31.21 o 
  -1  19   5        0.22        8.57     23.01 o 
   0  19   5      150.92      174.68     23.15 o 
   1  19   5       38.36       22.93     20.16 o 
   2  19   5      373.01      317.36     69.89 o 
  -2  20   5        1.15       14.68     26.55 o 
  -1  20   5       28.41       54.16     25.78 o 
   0  20   5        2.40       23.58     17.51 o 
   1  20   5      128.52      131.34     49.54 o 
   2  20   5       13.74       23.11     22.30 o 
   0  21   5       95.03      118.77     26.85 o 
  -6   0   6      146.83       84.10     33.65 o 
  -4   0   6      184.00      170.32     36.20 o 
  -2   0   6        4.16       16.49     11.37 o 
   0   0   6     1470.34     1463.80     48.40 o 
   2   0   6     2684.05     2921.34    137.42 o 
   4   0   6      551.61      559.66     47.54 o 
   6   0   6       97.60       84.94     47.76 o 
  -6   1   6        3.06        4.56     21.83 o 
  -5   1   6      444.54      422.70     30.01 o 
  -4   1   6      107.56      117.74     23.05 o 
  -3   1   6      873.49      951.83     37.17 o 
  -2   1   6      728.02      726.60     21.85 o 
  -1   1   6     1757.19     1647.87     38.95 o 
   0   1   6        1.64       -1.82      5.81 o 
   1   1   6     3267.25     3288.50     83.87 o 
   2   1   6      143.82      153.12     12.75 o 
   3   1   6      342.02      326.19     24.48 o 
   4   1   6       44.86       63.77     22.68 o 
   5   1   6      319.04      400.07     40.30 o 
   6   1   6        0.53      -14.02     29.41 o 
  -6   2   6      203.50      378.79    331.30 o 
  -5   2   6       22.09       28.48     22.39 o 
  -4   2   6       51.63       41.38     19.90 o 
  -3   2   6        0.56        4.39      9.30 o 
  -2   2   6      551.77      465.67     13.63 o 
  -1   2   6       50.09      105.84      9.73 o 
   0   2   6      619.86      594.60     16.71 o 
   1   2   6      277.03      304.37     17.83 o 
   2   2   6      799.22      821.34     34.76 o 
   3   2   6       70.04       77.06     19.66 o 
   4   2   6      560.00      586.45     33.98 o 
   5   2   6      242.44      332.44     37.07 o 
   6   2   6      207.87      200.96     37.76 o 
  -6   3   6       18.31       20.95     26.16 o 
  -5   3   6      323.31      282.15     45.01 o 
  -4   3   6      221.61      300.50     30.01 o 
  -3   3   6      750.40      726.12     23.70 o 
  -2   3   6       29.44       47.36      9.25 o 
  -1   3   6     3567.34     3634.41     80.15 o 
   0   3   6      549.91      578.00     19.33 o 
   1   3   6     4272.86     4595.68    115.76 o 
   2   3   6      528.15      524.00     19.26 o 
   3   3   6      645.16      612.30     61.72 o 
   4   3   6       61.89       91.80     24.24 o 
   5   3   6       50.12      110.72     46.26 o 
   6   3   6        8.79        6.57     31.68 o 
  -6   4   6      206.71      284.81    135.03 o 
  -5   4   6       37.63       37.90     22.04 o 
  -4   4   6      144.88      218.18     30.12 o 
  -3   4   6       33.90       80.87     18.17 o 
  -2   4   6     1024.24      987.54     23.34 o 
  -1   4   6      211.65      239.39     16.07 o 
   0   4   6     1373.84     1354.40     32.34 o 
   1   4   6     4782.43     5177.92    111.05 o 
   2   4   6      462.92      397.62     16.76 o 
   3   4   6      117.09      172.05     15.82 o 
   4   4   6      855.31      872.21     75.02 o 
   5   4   6      223.50      237.20     84.96 o 
   6   4   6       56.50       37.62     51.99 o 
  -6   5   6        3.58       13.14     22.34 o 
  -5   5   6      242.34      295.84     41.56 o 
  -4   5   6      140.17      205.73     32.12 o 
  -3   5   6     1338.48     1264.76     31.88 o 
  -2   5   6      143.80      209.70     12.93 o 
  -1   5   6     1838.49     1666.63     39.04 o 
   0   5   6        0.28        0.15      5.90 o 
   1   5   6     2715.63     2774.51     54.89 o 
   2   5   6      539.22      546.77     20.47 o 
   3   5   6      460.59      483.03     21.77 o 
   4   5   6       29.49       70.59     30.55 o 
   5   5   6      116.65      150.43     56.02 o 
  -6   6   6      159.15      139.99     27.91 o 
  -5   6   6        1.34       -0.68     18.68 o 
  -4   6   6      717.22      696.10     32.30 o 
  -3   6   6      196.25      249.41     23.10 o 
  -2   6   6     1558.34     1558.19     34.59 o 
  -1   6   6       33.53       41.87      6.08 o 
   0   6   6     1898.20     1744.88     58.58 o 
   1   6   6        9.25        7.04      5.68 o 
   2   6   6     2081.78     1956.30     53.93 o 
   3   6   6       85.53      113.89     14.97 o 
   4   6   6     2077.75     2034.23    129.56 o 
   5   6   6       77.88       24.29     45.37 o 
  -6   7   6       63.74       74.42     39.79 o 
  -5   7   6      267.87      239.61     59.23 o 
  -4   7   6       15.23       19.94     16.67 o 
  -3   7   6     1303.30     1246.81     35.39 o 
  -2   7   6        7.08        7.36      6.72 o 
  -1   7   6     1310.97     1275.08     37.74 o 
   0   7   6       75.00       94.27      8.01 o 
   1   7   6     2903.45     2976.95     59.07 o 
   2   7   6      133.24      195.40     13.91 o 
   3   7   6      225.99      263.03     22.41 o 
   4   7   6      539.32      515.95     27.90 o 
   5   7   6      145.81      142.20     34.11 o 
  -5   8   6        9.84       -4.32     20.55 o 
  -4   8   6      674.33      685.95     36.02 o 
  -3   8   6      155.86      240.07     18.64 o 
  -2   8   6      532.70      507.73     19.99 o 
  -1   8   6        2.92        8.93      5.99 o 
   0   8   6      278.72      232.95      9.92 o 
   1   8   6      162.91      222.82     12.64 o 
   2   8   6     1122.75     1086.54     29.85 o 
   3   8   6       17.58       10.19     14.52 o 
   4   8   6     1013.90      923.90     48.89 o 
   5   8   6        0.37       27.58     28.73 o 
  -5   9   6      273.85      196.13    100.82 o 
  -4   9   6       27.08       30.73     21.31 o 
  -3   9   6       99.98      132.78     16.16 o 
  -2   9   6      239.32      280.22     16.54 o 
  -1   9   6      792.33      758.63     21.62 o 
   0   9   6       21.72       16.03      6.71 o 
   1   9   6      296.52      284.56     27.64 o 
   2   9   6       72.81       99.45     12.19 o 
   3   9   6     1319.65     1303.82     36.37 o 
   4   9   6      333.83      300.11     39.59 o 
   5   9   6       72.12       42.32     29.09 o 
  -5  10   6        4.26      -18.29     19.47 o 
  -4  10   6       84.41      111.02     30.34 o 
  -3  10   6       19.69       15.49     12.88 o 
  -2  10   6     1198.30     1168.21     32.23 o 
  -1  10   6       65.69       87.11     11.42 o 
   0  10   6     1237.26     1180.94     26.86 o 
   1  10   6       21.19       21.37      9.39 o 
   2  10   6      583.84      547.42     19.99 o 
   3  10   6      318.30      309.06     24.85 o 
   4  10   6       95.53      102.96     33.44 o 
   5  10   6       23.34       34.87     30.10 o 
  -5  11   6       82.05       64.64     49.49 o 
  -4  11   6       77.04       67.68     21.24 o 
  -3  11   6       35.12       46.67     14.87 o 
  -2  11   6      232.54      284.73     24.41 o 
  -1  11   6     1955.42     1877.03     53.34 o 
   0  11   6       90.06      112.46     11.17 o 
   1  11   6      400.49      363.00     13.26 o 
   2  11   6      581.34      524.13     20.16 o 
   3  11   6      153.13      207.32     23.15 o 
   4  11   6       39.98       23.14     30.45 o 
   5  11   6       23.78       -5.21     28.87 o 
  -5  12   6       10.64       25.55     19.66 o 
  -4  12   6      335.31      200.46    134.37 o 
  -3  12   6       10.48        8.72     13.85 o 
  -2  12   6       16.58       16.14     11.56 o 
  -1  12   6        3.52       11.83      9.22 o 
   0  12   6     1146.58     1167.61     35.29 o 
   1  12   6       37.88       52.61      9.56 o 
   2  12   6      121.80      140.26     20.95 o 
   3  12   6      138.25      121.77     21.20 o 
   4  12   6       10.88       16.69     20.20 o 
   5  12   6       16.26      -21.59     31.92 o 
  -5  13   6      195.12       93.14     65.92 o 
  -4  13   6       31.14       47.98     16.13 o 
  -3  13   6       14.60       16.15     14.55 o 
  -2  13   6        2.95        8.43     13.70 o 
  -1  13   6       10.66       13.47      9.90 o 
   0  13   6       64.58       88.95     11.54 o 
   1  13   6       68.88       98.64     11.08 o 
   2  13   6       46.40      107.88     18.49 o 
   3  13   6      873.75      920.64     41.37 o 
   4  13   6       59.87       21.47     19.80 o 
  -4  14   6      165.46      217.85     63.27 o 
  -3  14   6        2.29        6.35     15.26 o 
  -2  14   6      444.22      433.22     22.07 o 
  -1  14   6      105.50      142.99     17.02 o 
   0  14   6      471.33      445.81     17.70 o 
   1  14   6        0.03        0.64     11.04 o 
   2  14   6      291.92      367.43     41.01 o 
   3  14   6      157.88      188.54     24.77 o 
   4  14   6        2.24       -2.15     19.61 o 
  -4  15   6        1.25        4.67     15.95 o 
  -3  15   6       25.58       24.72     18.55 o 
  -2  15   6        3.08        8.38     22.01 o 
  -1  15   6      833.33      760.58     51.36 o 
   0  15   6        1.11       17.32     13.93 o 
   1  15   6        5.57       26.89     18.04 o 
   2  15   6      203.92      248.88     23.91 o 
   3  15   6      702.64      635.89     69.76 o 
   4  15   6        1.43       -6.59     19.49 o 
  -4  16   6      130.04      128.29     54.16 o 
  -3  16   6        0.01       -5.86     15.66 o 
  -2  16   6      305.07      318.11    109.48 o 
  -1  16   6       75.42       94.91     19.27 o 
   0  16   6      504.94      526.21     26.98 o 
   1  16   6     1154.82     1020.93     46.55 o 
   2  16   6       99.18      121.77     24.47 o 
   3  16   6       36.88       56.05     21.26 o 
  -3  17   6       76.87       85.61     29.52 o 
  -2  17   6        4.88       -1.46     25.47 o 
  -1  17   6       92.82      101.56     39.33 o 
   0  17   6      200.55      274.89     21.56 o 
   1  17   6      302.60      344.56     42.73 o 
   2  17   6        4.24       22.69     21.84 o 
   3  17   6      191.26      210.84     43.96 o 
  -3  18   6        7.79        3.19     17.83 o 
  -2  18   6      311.03      275.98     38.12 o 
  -1  18   6        5.86       22.21     23.87 o 
   0  18   6      991.34      913.34     40.84 o 
   1  18   6        5.23       28.00     19.78 o 
   2  18   6      512.33      427.44     54.53 o 
   3  18   6       20.68       15.89     32.71 o 
  -2  19   6        1.49      -21.98     24.89 o 
  -1  19   6       97.66       79.61     27.13 o 
   0  19   6       41.74       62.74     18.83 o 
   1  19   6      201.70      211.59     27.75 o 
   2  19   6        0.45       36.70     27.09 o 
  -1  20   6        0.77      -44.53     41.06 o 
   0  20   6        6.95        4.90     16.14 o 
   1  20   6       45.56       62.36     44.40 o 
  -5   0   7      646.55      544.57     47.92 o 
  -3   0   7      569.74      563.21     29.39 o 
  -1   0   7        6.33       40.06     11.63 o 
   1   0   7     2166.75     2195.28     69.79 o 
   3   0   7      229.54      318.77     41.14 o 
   5   0   7        2.56       22.10     37.74 o 
  -6   1   7      253.26      120.31     27.00 o 
  -5   1   7       23.85       60.92     24.17 o 
  -4   1   7        9.20       -3.54     19.04 o 
  -3   1   7       20.15       19.07     10.34 o 
  -2   1   7     2152.85     2128.18     50.84 o 
  -1   1   7     1506.23     1566.01     37.71 o 
   0   1   7     2537.40     2526.84     56.64 o 
   1   1   7      182.38      230.28     15.05 o 
   2   1   7      408.58      417.91     16.64 o 
   3   1   7        0.48       18.65     17.68 o 
   4   1   7      490.25      464.62     31.87 o 
   5   1   7      247.63      286.44     57.18 o 
  -6   2   7        3.62      -23.54     31.39 o 
  -5   2   7      326.20      250.11     31.35 o 
  -4   2   7      291.23      400.80     35.51 o 
  -3   2   7     1026.96      985.12     29.26 o 
  -2   2   7       87.51      142.61     21.31 o 
  -1   2   7      408.60      619.01     31.53 o 
   0   2   7       10.59        9.65      6.71 o 
   1   2   7      969.70      974.28     29.15 o 
   2   2   7       95.75      140.13     12.46 o 
   3   2   7      254.18      362.51     35.32 o 
   4   2   7       39.86       79.38     25.17 o 
   5   2   7       83.06      134.91     42.76 o 
  -6   3   7      197.35      311.96    214.92 o 
  -5   3   7       18.15       16.78     30.98 o 
  -4   3   7       12.74        2.04     18.85 o 
  -3   3   7       25.92       20.13     10.83 o 
  -2   3   7     2950.65     2881.73     66.53 o 
  -1   3   7        3.15        3.91      6.85 o 
   0   3   7      698.52      682.90     19.12 o 
   1   3   7      735.01      790.46     25.04 o 
   2   3   7      508.48      504.21     19.53 o 
   3   3   7       28.98        5.36     17.05 o 
   4   3   7      760.09      885.61     83.50 o 
   5   3   7      159.58      219.24     35.63 o 
  -6   4   7        1.32        7.03     25.76 o 
  -5   4   7      115.54      104.17     26.87 o 
  -4   4   7     1541.68     1485.17     81.55 o 
  -3   4   7     3924.60     3786.46     87.18 o 
  -2   4   7      221.97      259.90     14.80 o 
  -1   4   7      984.38      956.55     21.72 o 
   0   4   7      101.83      134.60      8.70 o 
   1   4   7     2517.34     2508.23    107.86 o 
   2   4   7        2.86        3.58      8.88 o 
   3   4   7      281.65      326.55     26.71 o 
   4   4   7      277.62      395.41     36.73 o 
   5   4   7       23.53       64.87     28.81 o 
  -6   5   7       76.08       87.80     27.00 o 
  -5   5   7       12.55       10.01     21.11 o 
  -4   5   7       37.39       28.18     17.77 o 
  -3   5   7       74.81       97.40     12.56 o 
  -2   5   7      544.62      552.43     20.61 o 
  -1   5   7      198.43      240.87     14.72 o 
   0   5   7     6104.16     6310.12    228.04 o 
   1   5   7      161.08      227.93     18.22 o 
   2   5   7      960.12      885.11     28.52 o 
   3   5   7        0.03       16.93     17.50 o 
   4   5   7     1390.34     1429.62     63.47 o 
   5   5   7      224.85      228.18     58.86 o 
  -6   6   7       35.82       44.42     23.36 o 
  -5   6   7      176.46      140.77     38.07 o 
  -4   6   7      364.44      369.24     39.41 o 
  -3   6   7     1009.44      930.80     31.39 o 
  -2   6   7        0.67       -8.48      7.24 o 
  -1   6   7     1567.93     1420.25     33.18 o 
   0   6   7       83.24       85.64      8.19 o 
   1   6   7      706.12      677.59     22.99 o 
   2   6   7      138.78      193.22     15.35 o 
   3   6   7     1246.85     1226.63     50.65 o 
   4   6   7      441.54      506.91     33.94 o 
   5   6   7       70.82       57.05     50.86 o 
  -5   7   7       12.02       15.09     19.15 o 
  -4   7   7       87.78      108.91     21.14 o 
  -3   7   7      133.66      165.06     19.69 o 
  -2   7   7      516.46      478.34     16.79 o 
  -1   7   7      232.04      242.44     15.05 o 
   0   7   7       31.63        8.30      6.54 o 
   1   7   7       13.12       19.98      6.56 o 
   2   7   7     1171.48     1113.19     30.58 o 
   3   7   7       41.76       53.16     13.44 o 
   4   7   7     1527.15     1538.50     63.24 o 
   5   7   7        0.01        2.57     27.84 o 
  -5   8   7      147.20      126.80     40.25 o 
  -4   8   7        1.09       -2.75     20.49 o 
  -3   8   7     2904.75     2870.81     96.89 o 
  -2   8   7       51.67       49.72     14.88 o 
  -1   8   7      832.50      775.74     24.08 o 
   0   8   7        7.20        8.70      6.71 o 
   1   8   7      478.53      434.43     13.71 o 
   2   8   7       45.94       47.14     11.20 o 
   3   8   7     1230.07     1191.80     34.32 o 
   4   8   7       48.92       43.95     69.26 o 
   5   8   7       71.52       50.58     28.27 o 
  -5   9   7        2.29       14.54     19.13 o 
  -4   9   7      132.71      122.10     25.54 o 
  -3   9   7      553.17      550.95     37.33 o 
  -2   9   7      620.43      579.56     31.08 o 
  -1   9   7       94.17      141.92     11.86 o 
   0   9   7     1343.58     1245.81     27.99 o 
   1   9   7       12.75       15.04      7.41 o 
   2   9   7      542.84      528.06     19.66 o 
   3   9   7        8.93        6.78     12.27 o 
   4   9   7      394.77      279.62     38.16 o 
   5   9   7        4.24        4.98     28.94 o 
  -5  10   7       97.21       43.79     37.80 o 
  -4  10   7       43.68       27.33     21.07 o 
  -3  10   7       37.98       39.88     14.48 o 
  -2  10   7      284.57      343.88     33.42 o 
  -1  10   7      756.26      691.53     21.43 o 
   0  10   7        6.92       13.64      7.31 o 
   1  10   7      379.83      360.79     13.01 o 
   2  10   7       16.85       10.07     11.14 o 
   3  10   7      253.89      310.19     31.26 o 
   4  10   7      266.93      178.79     52.27 o 
   5  10   7       72.65       51.27     30.42 o 
  -5  11   7       11.95       -8.15     26.06 o 
  -4  11   7      201.09      165.10     99.18 o 
  -3  11   7       97.59      109.21     25.41 o 
  -2  11   7      466.17      494.51     24.21 o 
  -1  11   7       63.65       99.44     11.63 o 
   0  11   7      618.08      565.93     16.64 o 
   1  11   7        4.56       -4.59      9.67 o 
   2  11   7      161.97      228.64     17.38 o 
   3  11   7       87.34       99.09     20.18 o 
   4  11   7       20.78        9.73     28.55 o 
  -5  12   7      169.75       82.89     58.12 o 
  -4  12   7        2.45       13.91     24.21 o 
  -3  12   7        8.30       10.24     13.94 o 
  -2  12   7      841.40      788.33     32.89 o 
  -1  12   7      992.86      944.01     27.17 o 
   0  12   7       10.38        2.31      9.15 o 
   1  12   7      320.34      324.37     15.62 o 
   2  12   7      341.34      371.98     25.49 o 
   3  12   7      591.33      591.67     29.06 o 
   4  12   7       27.21      -22.85     28.70 o 
  -4  13   7      441.55      486.03     50.31 o 
  -3  13   7       63.77       61.82     20.14 o 
  -2  13   7      663.37      672.42     54.88 o 
  -1  13   7       86.14      109.82     13.18 o 
   0  13   7      297.96      300.42     14.96 o 
   1  13   7       13.86        6.88     11.07 o 
   2  13   7      246.33      353.67     53.48 o 
   3  13   7       61.48      107.98     24.13 o 
   4  13   7        5.57      -34.28     27.69 o 
  -4  14   7       20.59       11.24     17.80 o 
  -3  14   7       17.02       -4.41     18.39 o 
  -2  14   7       24.30       65.87     34.53 o 
  -1  14   7       31.45       57.99     12.47 o 
   0  14   7       26.44       33.99     13.94 o 
   1  14   7        5.83      -11.93     17.03 o 
   2  14   7      319.86      403.27     28.15 o 
   3  14   7      577.91      577.83     33.89 o 
   4  14   7       40.00       14.80     29.35 o 
  -4  15   7      335.98      154.41    130.77 o 
  -3  15   7      108.46      102.11     26.76 o 
  -2  15   7      354.29      483.49     49.13 o 
  -1  15   7        0.14        9.13     11.24 o 
   0  15   7        9.03       24.99     11.76 o 
   1  15   7      309.55      365.70     30.33 o 
   2  15   7      253.86      270.82     26.94 o 
   3  15   7        5.49       36.77     21.22 o 
  -3  16   7        1.40        3.39     15.95 o 
  -2  16   7       91.47      102.16     44.72 o 
  -1  16   7      789.25      737.80     40.92 o 
   0  16   7        3.78       -2.35     12.86 o 
   1  16   7      928.57      844.23     65.78 o 
   2  16   7       35.68       30.32     22.52 o 
   3  16   7      239.88      263.51     34.93 o 
  -3  17   7       83.40       93.18     28.86 o 
  -2  17   7      357.80      372.64     32.72 o 
  -1  17   7       23.21       30.79     23.62 o 
   0  17   7      556.79      548.68     24.44 o 
   1  17   7        7.58       13.92     20.16 o 
   2  17   7      292.49      417.98     36.35 o 
   3  17   7        0.45       -5.50     35.14 o 
  -3  18   7       65.23       47.93     44.93 o 
  -2  18   7       54.92       21.10     46.44 o 
  -1  18   7      368.78      346.68     77.74 o 
   0  18   7        0.23       15.03     24.21 o 
   1  18   7       54.03       44.32     21.63 o 
   2  18   7        6.03       11.85     23.73 o 
  -2  19   7      123.13       86.38     28.74 o 
  -1  19   7       25.72       19.83     24.93 o 
   0  19   7       12.81       32.43     28.48 o 
   1  19   7        0.73        6.78     22.55 o 
  -1  20   7      227.42      243.30     51.20 o 
   0  20   7       64.49       57.91     33.64 o 
  -6   0   8      230.68      114.24     39.57 o 
  -4   0   8      280.96      353.45     47.92 o 
  -2   0   8       21.82       26.61     12.97 o 
   0   0   8     1350.76     1265.84     44.16 o 
   2   0   8     4048.34     4198.59    193.53 o 
   4   0   8      228.53      325.82     50.09 o 
  -6   1   8        2.82       19.85     24.45 o 
  -5   1   8      563.24      560.85     34.48 o 
  -4   1   8       34.66       37.97     21.35 o 
  -3   1   8      825.10      785.90     25.56 o 
  -2   1   8       45.90       76.65     13.68 o 
  -1   1   8       15.52        6.48      7.61 o 
   0   1   8       18.39       22.61      7.66 o 
   1   1   8      789.89      745.54     20.29 o 
   2   1   8        9.03       31.36     20.62 o 
   3   1   8        2.95        0.00     18.27 o 
   4   1   8       33.57       39.63     24.94 o 
   5   1   8      486.73      418.08     33.03 o 
  -6   2   8       98.06       83.36     34.54 o 
  -5   2   8        0.46        2.26     34.90 o 
  -4   2   8      299.46      306.15     32.60 o 
  -3   2   8       13.01       30.50     11.46 o 
  -2   2   8     2577.00     2496.60     58.95 o 
  -1   2   8      803.53      874.19     24.22 o 
   0   2   8      801.02      839.45     24.30 o 
   1   2   8       54.44       71.46     10.76 o 
   2   2   8     2747.61     2863.88     96.55 o 
   3   2   8      301.64      368.68     32.08 o 
   4   2   8        6.29       26.59     24.04 o 
   5   2   8        0.52        2.81     26.79 o 
  -6   3   8        3.29       -7.93     27.43 o 
  -5   3   8       64.37       95.79     27.82 o 
  -4   3   8       20.06       14.07     19.81 o 
  -3   3   8      992.32      975.91     32.27 o 
  -2   3   8       22.63       25.07      9.29 o 
  -1   3   8      369.51      286.74     12.82 o 
   0   3   8       50.67       54.68      8.67 o 
   1   3   8     1428.05     1320.20     52.25 o 
   2   3   8       85.67      160.31     20.24 o 
   3   3   8       33.28       75.75     27.49 o 
   4   3   8       20.83       15.88     23.88 o 
   5   3   8      652.02      611.42     51.76 o 
  -6   4   8       43.11       79.74     44.08 o 
  -5   4   8        0.56        1.04     23.53 o 
  -4   4   8      208.86      307.92     32.88 o 
  -3   4   8      353.23      415.23     19.81 o 
  -2   4   8      661.64      619.49     20.65 o 
  -1   4   8        0.11       -3.11      5.48 o 
   0   4   8     2124.77     2054.21     61.05 o 
   1   4   8       75.32       88.47      8.18 o 
   2   4   8     1397.23     1372.65     40.50 o 
   3   4   8      429.63      450.81     33.59 o 
   4   4   8      528.61      477.83     32.92 o 
   5   4   8       36.55       38.62     27.89 o 
  -5   5   8       52.36       49.70     24.46 o 
  -4   5   8      417.98      449.32     31.99 o 
  -3   5   8      568.23      549.01     29.26 o 
  -2   5   8        1.76       -0.10      8.25 o 
  -1   5   8      677.02      572.24     15.57 o 
   0   5   8        1.27       15.32      8.29 o 
   1   5   8      540.66      478.31     19.07 o 
   2   5   8       78.03      110.20     13.53 o 
   3   5   8      303.74      325.34     40.87 o 
   4   5   8        0.67      -20.24     22.72 o 
   5   5   8      355.76      353.40    106.74 o 
  -5   6   8       10.50        3.61     18.70 o 
  -4   6   8      496.44      516.19     29.60 o 
  -3   6   8       64.47      100.50     29.86 o 
  -2   6   8      776.75      760.10     22.45 o 
  -1   6   8      112.09      157.03     11.99 o 
   0   6   8     1790.18     1797.48     54.05 o 
   1   6   8        3.78        7.24      8.90 o 
   2   6   8      489.90      468.70     20.23 o 
   3   6   8       26.30       37.88     23.70 o 
   4   6   8      260.72      390.15     41.43 o 
   5   6   8       16.14        4.89     44.22 o 
  -5   7   8       65.24       73.18     21.59 o 
  -4   7   8      115.65      124.27     22.75 o 
  -3   7   8       21.92       20.99     14.86 o 
  -2   7   8       15.95       14.36      8.85 o 
  -1   7   8     1084.44      988.97     36.83 o 
   0   7   8      294.26      312.03     11.73 o 
   1   7   8      624.80      610.72     19.74 o 
   2   7   8        0.95        1.26     12.92 o 
   3   7   8     1668.84     1620.92     63.05 o 
   4   7   8        0.96       24.49     23.65 o 
   5   7   8      174.32       88.53     31.93 o 
  -5   8   8       80.39       68.23     24.27 o 
  -4   8   8      341.72      314.80     56.63 o 
  -3   8   8       82.06      108.42     18.20 o 
  -2   8   8      201.77      273.45     24.61 o 
  -1   8   8       76.22      156.17     27.34 o 
   0   8   8     1185.74     1037.33     32.76 o 
   1   8   8       10.84        9.36      9.32 o 
   2   8   8      369.42      362.60     40.07 o 
   3   8   8       29.84       56.59     18.39 o 
   4   8   8      869.39      886.38     53.99 o 
   5   8   8        1.93        4.61     23.34 o 
  -5   9   8       38.78       38.74     21.36 o 
  -4   9   8        2.44       21.30     21.11 o 
  -3   9   8      808.43      742.37     39.05 o 
  -2   9   8        7.84        6.35     15.73 o 
  -1   9   8      280.13      342.42     25.42 o 
   0   9   8       18.33       30.32      7.97 o 
   1   9   8      420.80      387.30     16.17 o 
   2   9   8        7.00      -11.44     10.76 o 
   3   9   8      240.59      321.46     25.76 o 
   4   9   8        5.61       34.53     31.82 o 
   5   9   8      154.74       66.44     30.54 o 
  -5  10   8      102.23       50.45     43.36 o 
  -4  10   8      401.59      369.96     52.69 o 
  -3  10   8       20.52       23.53     17.52 o 
  -2  10   8      648.12      603.04     27.04 o 
  -1  10   8       26.60       38.58     14.29 o 
   0  10   8      620.72      607.47     17.25 o 
   1  10   8       30.08       46.00     11.29 o 
   2  10   8      285.88      319.93     40.68 o 
   3  10   8      143.37      119.48     20.40 o 
   4  10   8        2.63       22.65     32.20 o 
  -5  11   8      138.58       68.90     60.71 o 
  -4  11   8        3.71       -0.83     20.41 o 
  -3  11   8       86.58      131.15     44.58 o 
  -2  11   8      108.83      168.07     21.32 o 
  -1  11   8     1062.38      989.37     46.31 o 
   0  11   8       29.02       23.16      8.56 o 
   1  11   8      366.11      337.57     15.93 o 
   2  11   8       47.11       50.49     13.29 o 
   3  11   8      237.05      305.23     47.59 o 
   4  11   8       88.11       53.27     31.22 o 
  -4  12   8      284.23      147.84     96.58 o 
  -3  12   8        1.02        2.21     31.92 o 
  -2  12   8       52.88       93.53     21.48 o 
  -1  12   8       74.18       99.60     17.88 o 
   0  12   8      554.31      556.49     19.60 o 
   1  12   8        0.54      -15.38     10.25 o 
   2  12   8      205.35      246.46     27.99 o 
   3  12   8       14.52       28.39     22.45 o 
   4  12   8       77.20       57.47     47.37 o 
  -4  13   8       13.02       13.66     19.90 o 
  -3  13   8      230.62      227.05     84.73 o 
  -2  13   8      337.60      332.34     43.68 o 
  -1  13   8      218.28      275.90     27.65 o 
   0  13   8       55.40       96.70     18.64 o 
   1  13   8      121.30      169.10     18.08 o 
   2  13   8       84.28       78.75     19.13 o 
   3  13   8      145.90      223.19     30.57 o 
   4  13   8       37.94        2.06     29.74 o 
  -4  14   8      162.37      115.74     74.57 o 
  -3  14   8        7.34       -1.62     23.03 o 
  -2  14   8       73.64       80.11     20.60 o 
  -1  14   8      287.15      349.69     26.82 o 
   0  14   8       87.18      144.35     14.49 o 
   1  14   8        0.58       -7.35     13.89 o 
   2  14   8      526.44      483.57     34.88 o 
   3  14   8      159.66      212.72     48.66 o 
   4  14   8       79.83     2035.38   1383.88 o 
  -4  15   8        1.46      -40.27     37.86 o 
  -3  15   8      182.91      163.66     29.58 o 
  -2  15   8       20.82       -2.62     18.49 o 
  -1  15   8      186.96      253.14     24.65 o 
   0  15   8       38.43       25.30     14.50 o 
   1  15   8      954.24      894.70     40.02 o 
   2  15   8       84.82       99.61     24.16 o 
   3  15   8      109.94      167.03     25.98 o 
  -3  16   8        1.25      -18.90     22.52 o 
  -2  16   8      155.61      160.69     41.26 o 
  -1  16   8        0.01        7.83     18.14 o 
   0  16   8       68.01       96.34     20.94 o 
   1  16   8      101.02      114.84     36.73 o 
   2  16   8      148.06      157.60     27.97 o 
   3  16   8      194.52      213.43     43.94 o 
  -3  17   8      115.90       89.67     27.54 o 
  -2  17   8       68.54       15.91     25.09 o 
  -1  17   8      445.77      387.31     25.32 o 
   0  17   8       26.71       27.45     18.88 o 
   1  17   8      146.97      171.07     27.21 o 
   2  17   8       43.22       -5.67     34.75 o 
  -2  18   8      108.41      144.44     31.77 o 
  -1  18   8       58.56       63.28     25.35 o 
   0  18   8      110.44      202.53     47.54 o 
   1  18   8       38.06       65.53     40.84 o 
   2  18   8       13.72        8.06     24.04 o 
  -1  19   8      383.32      370.09     58.66 o 
   0  19   8      200.39      177.21     47.15 o 
   1  19   8      343.77      287.01     32.89 o 
  -5   0   9      114.66      145.65     40.73 o 
  -3   0   9      938.72      851.00     38.79 o 
  -1   0   9      410.80      450.40     22.98 o 
   1   0   9     2977.12     2868.58     91.16 o 
   3   0   9      131.91      215.86     41.23 o 
   5   0   9      425.21      491.09     65.59 o 
  -5   1   9      170.07      157.78     29.18 o 
  -4   1   9       58.04       45.22     23.07 o 
  -3   1   9        0.23       18.04     11.30 o 
  -2   1   9     1388.13     1379.79     36.36 o 
  -1   1   9        2.33       17.13      8.39 o 
   0   1   9      705.71      670.59     19.96 o 
   1   1   9      167.49      236.53     15.44 o 
   2   1   9     1473.58     1458.13     55.29 o 
   3   1   9       21.94       46.80     21.54 o 
   4   1   9       45.46       55.98     27.95 o 
   5   1   9       58.09       83.95     31.79 o 
  -5   2   9      562.12      578.11     35.56 o 
  -4   2   9        9.36        5.37     20.79 o 
  -3   2   9      731.36      683.96     24.03 o 
  -2   2   9      426.96      406.96     16.95 o 
  -1   2   9      293.67      288.53     24.67 o 
   0   2   9      460.88      437.99     15.53 o 
   1   2   9      966.01      923.09     29.36 o 
   2   2   9       11.40       31.61     16.24 o 
   3   2   9      205.53      326.71     42.82 o 
   4   2   9        2.56       25.18     25.23 o 
   5   2   9     1199.43     1050.71     51.87 o 
  -5   3   9        1.33      -12.27     22.53 o 
  -4   3   9      695.42      635.17     35.36 o 
  -3   3   9      204.71      313.34     23.21 o 
  -2   3   9      825.54      787.73     24.47 o 
  -1   3   9       11.86       13.98      8.40 o 
   0   3   9      542.87      532.14     17.38 o 
   1   3   9       11.87       15.77     10.09 o 
   2   3   9      172.54      292.47     25.64 o 
   3   3   9        0.07       -3.74     36.62 o 
   4   3   9      402.52      449.39     33.28 o 
   5   3   9       30.75       52.16     30.36 o 
  -5   4   9       12.02        3.90     28.60 o 
  -4   4   9        3.72        8.26     20.99 o 
  -3   4   9      251.35      310.78     20.19 o 
  -2   4   9        3.11       -2.71      8.97 o 
  -1   4   9     1471.75     1457.19     48.37 o 
   0   4   9      494.81      482.45     17.26 o 
   1   4   9      988.95      990.64     31.23 o 
   2   4   9       77.44      116.09     19.89 o 
   3   4   9       83.45      152.63     26.92 o 
   4   4   9       93.20       86.84     27.57 o 
   5   4   9      565.80      533.84     37.91 o 
  -5   5   9       23.84       22.87     22.81 o 
  -4   5   9      115.29      126.82     24.86 o 
  -3   5   9        0.36       -5.60     17.88 o 
  -2   5   9      717.79      695.33     26.24 o 
  -1   5   9       23.63       54.54      9.56 o 
   0   5   9      468.30      437.58     19.87 o 
   1   5   9       35.29       58.56     12.09 o 
   2   5   9      715.14      664.85     32.46 o 
   3   5   9      705.12      621.94     34.90 o 
   4   5   9      193.56      212.18     48.57 o 
   5   5   9       51.15       48.95     28.76 o 
  -5   6   9       57.98       55.97     22.82 o 
  -4   6   9       85.72       85.85     22.06 o 
  -3   6   9      112.18      118.26     18.54 o 
  -2   6   9      228.05      239.18     15.25 o 
  -1   6   9     2249.97     2155.08     74.72 o 
   0   6   9       36.69       38.74      8.47 o 
   1   6   9     1044.35      974.89     35.35 o 
   2   6   9       77.60      109.79     19.89 o 
   3   6   9      303.34      363.10     29.33 o 
   4   6   9       10.42        3.51     23.18 o 
   5   6   9      216.08      242.52     99.96 o 
  -5   7   9       84.01       51.98     24.18 o 
  -4   7   9      484.99      428.30     35.56 o 
  -3   7   9     1364.79     1234.31     39.30 o 
  -2   7   9      335.84      356.41     35.73 o 
  -1   7   9        0.20        8.77      9.17 o 
   0   7   9      217.31      298.65     23.58 o 
   1   7   9       14.18       21.00     10.28 o 
   2   7   9      516.62      469.73     21.37 o 
   3   7   9      424.01      401.17     29.37 o 
   4   7   9      253.09      336.71     84.03 o 
   5   7   9        7.16       27.18     28.19 o 
  -5   8   9       50.52       38.54     19.75 o 
  -4   8   9       23.60       11.21     18.41 o 
  -3   8   9        3.25        6.02     14.47 o 
  -2   8   9     1207.07     1149.62     39.28 o 
  -1   8   9      832.88      885.77     26.20 o 
   0   8   9      286.43      267.17     14.46 o 
   1   8   9      400.94      384.76     16.33 o 
   2   8   9        3.40       17.11     11.94 o 
   3   8   9      361.96      349.39     27.40 o 
   4   8   9       24.74       20.45     20.96 o 
   5   8   9      189.79       96.30     30.30 o 
  -5   9   9      101.77       39.01     24.42 o 
  -4   9   9      686.74      662.28     54.90 o 
  -3   9   9       26.17       33.30     18.37 o 
  -2   9   9       44.33      102.17     19.47 o 
  -1   9   9      129.67      187.93     18.96 o 
   0   9   9      538.89      509.79     15.80 o 
   1   9   9        1.84       -6.23     10.08 o 
   2   9   9      152.21      204.31     17.20 o 
   3   9   9       14.46       28.56     16.74 o 
   4   9   9      616.56      381.28     56.52 o 
  -5  10   9      134.53      103.19    103.37 o 
  -4  10   9       12.58       14.68     22.71 o 
  -3  10   9       98.45      122.90     21.81 o 
  -2  10   9     2842.93     2662.64    119.15 o 
  -1  10   9     1860.12     1793.36     88.13 o 
   0  10   9       19.68       25.60      8.79 o 
   1  10   9      171.11      228.24     16.53 o 
   2  10   9        0.05       -7.69     11.58 o 
   3  10   9      187.36      186.15     28.22 o 
   4  10   9        2.90        2.21     51.67 o 
  -4  11   9      228.61      123.12    107.99 o 
  -3  11   9      469.44      475.14     45.96 o 
  -2  11   9      705.79      772.27     48.31 o 
  -1  11   9      187.02      288.75     23.16 o 
   0  11   9      525.32      465.73     17.68 o 
   1  11   9       49.57       41.98     11.91 o 
   2  11   9      304.96      301.06     27.87 o 
   3  11   9       36.07       32.28     28.04 o 
   4  11   9        6.96      -13.05     29.13 o 
  -4  12   9       24.63        6.52     21.84 o 
  -3  12   9      243.77      276.00     63.68 o 
  -2  12   9      280.28      304.41     31.26 o 
  -1  12   9      399.92      375.43     21.59 o 
   0  12   9        2.64       11.72     11.98 o 
   1  12   9      129.88      216.61     16.95 o 
   2  12   9       10.07       24.27     13.60 o 
   3  12   9      238.83      220.99     34.03 o 
   4  12   9       11.63      -18.35     31.66 o 
  -4  13   9      192.28       89.58     60.19 o 
  -3  13   9      182.87      144.61     93.59 o 
  -2  13   9       10.72        8.47     18.08 o 
  -1  13   9       82.61       79.36     18.84 o 
   0  13   9      300.37      367.43     54.73 o 
   1  13   9       43.14       32.90     14.69 o 
   2  13   9      461.55      394.34     24.48 o 
   3  13   9       41.13       54.21     26.60 o 
  -4  14   9       35.46       61.39     24.26 o 
  -3  14   9      372.54      226.83     99.09 o 
  -2  14   9      155.68      102.03     22.08 o 
  -1  14   9      142.43      180.99     22.62 o 
   0  14   9       27.64       43.52     21.70 o 
   1  14   9      150.17      173.84     20.07 o 
   2  14   9       53.13       42.38     19.44 o 
   3  14   9      310.69      247.31     35.92 o 
  -3  15   9        0.04      -15.10     24.95 o 
  -2  15   9      111.41      100.98     24.35 o 
  -1  15   9       78.96       67.76     20.19 o 
   0  15   9      242.13      311.59     33.85 o 
   1  15   9       36.72       38.43     20.93 o 
   2  15   9      180.14      187.42     28.28 o 
   3  15   9       56.52       16.28     29.72 o 
  -3  16   9       67.44       79.22     29.55 o 
  -2  16   9       82.70       95.56     23.36 o 
  -1  16   9      200.14      259.02     27.57 o 
   0  16   9      112.38      110.35     27.51 o 
   1  16   9      110.14      151.85     26.02 o 
   2  16   9      133.80      136.27     27.66 o 
  -2  17   9       96.87      104.64     30.00 o 
  -1  17   9       39.18       14.30     19.95 o 
   0  17   9      383.26      446.22     59.86 o 
   1  17   9       38.88       34.16     22.74 o 
   2  17   9       41.76       -8.62     35.53 o 
  -2  18   9       37.63       72.20     29.65 o 
  -1  18   9      229.38      234.52     52.55 o 
   0  18   9       17.00      -25.71     38.42 o 
   1  18   9      111.76      139.36     27.82 o 
  -4   0  10      251.51      280.47     33.27 o 
  -2   0  10     1268.58     1273.58     49.19 o 
   0   0  10      452.12      405.06     22.04 o 
   2   0  10      399.12      442.56     38.06 o 
   4   0  10      269.95      376.90     55.46 o 
  -5   1  10      133.42      147.98     28.93 o 
  -4   1  10       14.33       10.22     14.41 o 
  -3   1  10      543.44      531.03     21.55 o 
  -2   1  10      147.50      215.28     16.07 o 
  -1   1  10      743.22      712.09     22.09 o 
   0   1  10       94.08      154.30     12.61 o 
   1   1  10      967.76      888.76     36.73 o 
   2   1  10       47.77       59.41     26.00 o 
   3   1  10      633.69      614.86     35.36 o 
   4   1  10       10.35       27.02     26.43 o 
   5   1  10       19.51       80.95     45.00 o 
  -5   2  10       71.43       65.15     24.82 o 
  -4   2  10      110.46      128.87     18.50 o 
  -3   2  10       73.57      100.56     14.87 o 
  -2   2  10     1202.80     1207.96     33.56 o 
  -1   2  10      135.40      226.12     15.06 o 
   0   2  10      601.99      572.51     18.86 o 
   1   2  10       86.98      105.81     17.62 o 
   2   2  10     1261.30     1216.74     48.90 o 
   3   2  10       85.96      102.71     25.61 o 
   4   2  10      338.04      454.18    103.88 o 
   5   2  10       73.50       75.46     32.11 o 
  -5   3  10      149.03      138.62     28.67 o 
  -4   3  10      176.18      202.13     32.18 o 
  -3   3  10      894.10      784.65     26.74 o 
  -2   3  10        4.56        5.30      9.87 o 
  -1   3  10      519.87      484.13     17.97 o 
   0   3  10      140.46      240.41     14.90 o 
   1   3  10      395.63      388.19     18.31 o 
   2   3  10      131.33      188.02     23.80 o 
   3   3  10      532.25      568.49     34.11 o 
   4   3  10      267.65      272.24     60.77 o 
   5   3  10      227.63      286.42     66.70 o 
  -5   4  10       24.74       31.99     48.94 o 
  -4   4  10      455.26      415.74     34.31 o 
  -3   4  10       55.10       89.26     15.16 o 
  -2   4  10      458.24      479.54     19.12 o 
  -1   4  10       31.68       44.82     10.41 o 
   0   4  10      126.35      154.84     11.99 o 
   1   4  10        1.59        1.61     11.04 o 
   2   4  10        2.97        4.11     17.50 o 
   3   4  10       17.54       21.97     23.31 o 
   4   4  10      115.48      134.76     64.44 o 
   5   4  10       79.94       43.50     29.11 o 
  -5   5  10      119.14       82.53     59.08 o 
  -4   5  10        3.70      -24.58     16.68 o 
  -3   5  10      100.36      126.46     32.42 o 
  -2   5  10       59.03       72.63     15.81 o 
  -1   5  10      807.04      751.67     22.16 o 
   0   5  10       74.96      146.65     14.04 o 
   1   5  10      760.15      750.84     42.69 o 
   2   5  10        0.33       20.83     17.34 o 
   3   5  10      438.37      358.67     30.12 o 
   4   5  10       93.94      117.22     29.48 o 
   5   5  10      140.77      109.93     49.89 o 
  -5   6  10        0.03       -5.53     22.10 o 
  -4   6  10       45.07       -0.43     17.81 o 
  -3   6  10       30.61       22.60     16.70 o 
  -2   6  10      145.62      196.19     18.59 o 
  -1   6  10        2.41       16.16     10.68 o 
   0   6  10      176.68      228.10     13.07 o 
   1   6  10       76.65      121.43     13.56 o 
   2   6  10     1141.34     1115.91     46.09 o 
   3   6  10        0.43        4.45     21.38 o 
   4   6  10        3.22      -34.77     23.18 o 
  -5   7  10      129.52       82.46     47.39 o 
  -4   7  10       63.76       31.70     23.91 o 
  -3   7  10       23.03       27.23     15.81 o 
  -2   7  10       25.94        1.00     13.41 o 
  -1   7  10      552.73      575.24     22.07 o 
   0   7  10       84.24      104.47     11.90 o 
   1   7  10      727.74      676.45     31.96 o 
   2   7  10       37.52       32.95     15.85 o 
   3   7  10      473.79      449.77     30.75 o 
   4   7  10       59.91       56.60     27.65 o 
  -5   8  10        8.30       -0.29     19.78 o 
  -4   8  10      229.53      196.22     47.34 o 
  -3   8  10       95.28      109.79     18.86 o 
  -2   8  10       94.56      172.51     38.69 o 
  -1   8  10        2.79       24.12     15.07 o 
   0   8  10      287.25      308.79     42.61 o 
   1   8  10       50.95       64.91     12.75 o 
   2   8  10       66.05       67.59     17.33 o 
   3   8  10      229.13      181.86     85.65 o 
   4   8  10       21.19       19.81     29.64 o 
  -5   9  10       54.44       33.10     21.67 o 
  -4   9  10       40.38       27.85     23.50 o 
  -3   9  10      400.38      407.94     31.64 o 
  -2   9  10      108.11      126.04     21.53 o 
  -1   9  10      713.04      679.34     27.95 o 
   0   9  10       84.13       99.39     14.90 o 
   1   9  10      385.84      388.67     21.62 o 
   2   9  10        0.50      -13.33     14.49 o 
   3   9  10      320.78      260.50     32.01 o 
   4   9  10       32.84       26.33     22.16 o 
  -4  10  10      146.66       80.34     78.63 o 
  -3  10  10       26.64       33.70     22.89 o 
  -2  10  10      284.42      387.20     64.95 o 
  -1  10  10       25.89       32.85     15.99 o 
   0  10  10      404.10      340.99     18.71 o 
   1  10  10      278.53      308.26     19.16 o 
   2  10  10      338.95      309.54     21.86 o 
   3  10  10       49.88       34.70     18.84 o 
   4  10  10      258.45      181.49     34.53 o 
  -4  11  10        2.83       15.10     22.61 o 
  -3  11  10      231.29      221.24     42.08 o 
  -2  11  10       37.63       89.29     22.53 o 
  -1  11  10      450.20      442.26     26.20 o 
   0  11  10       12.68       29.12     19.19 o 
   1  11  10      117.04      168.36     16.12 o 
   2  11  10      147.82      142.52     23.00 o 
   3  11  10      194.97      147.56     30.59 o 
   4  11  10        1.00      -14.77     28.81 o 
  -4  12  10      220.75      109.90     66.01 o 
  -3  12  10        1.47       11.76     18.90 o 
  -2  12  10      520.85      506.83     26.76 o 
  -1  12  10        1.31       -3.04     15.89 o 
   0  12  10      306.96      359.26     39.13 o 
   1  12  10      164.56      153.39     16.29 o 
   2  12  10      279.71      278.83     31.38 o 
   3  12  10        7.22      -11.93     23.14 o 
  -4  13  10        0.22        8.13     19.16 o 
  -3  13  10      376.31      288.33     65.48 o 
  -2  13  10       18.95        7.79     19.05 o 
  -1  13  10      255.93      359.44     33.63 o 
   0  13  10       39.29      103.21     33.42 o 
   1  13  10      213.85      317.10     28.08 o 
   2  13  10       24.90       14.25     18.55 o 
   3  13  10      170.18       76.80     28.01 o 
  -3  14  10        0.02        8.55     23.86 o 
  -2  14  10      160.40      207.24     34.36 o 
  -1  14  10      100.68       94.78     20.49 o 
   0  14  10      336.11      445.17     32.97 o 
   1  14  10        9.64        3.39     15.35 o 
   2  14  10      351.47      357.49     72.08 o 
   3  14  10       17.29       15.99     36.18 o 
  -3  15  10       30.35       -4.29     23.38 o 
  -2  15  10       28.28       10.66     20.36 o 
  -1  15  10      135.46      186.34     32.24 o 
   0  15  10       77.90      104.31     26.66 o 
   1  15  10       73.19       91.85     23.42 o 
   2  15  10       76.56       55.67     35.17 o 
  -2  16  10      121.03      117.78     24.47 o 
  -1  16  10      138.34      165.32     32.70 o 
   0  16  10      285.14      334.96     37.19 o 
   1  16  10       14.56       -9.36     34.30 o 
   2  16  10       37.64       15.12     24.69 o 
  -2  17  10        3.91      -10.17     19.62 o 
  -1  17  10       48.53       91.49     29.82 o 
   0  17  10        2.27      -35.77     37.38 o 
   1  17  10      121.87      223.06     48.79 o 
  -1  18  10       82.36       74.29     42.57 o 
   0  18  10        7.67      -58.89     39.26 o 
  -5   0  11        1.04       -2.33     31.58 o 
  -3   0  11      921.19      774.60     38.33 o 
  -1   0  11     1108.38     1121.18     44.06 o 
   1   0  11     3483.79     3355.38    157.40 o 
   3   0  11      237.57      230.52     46.46 o 
  -5   1  11        5.54       20.40     23.37 o 
  -4   1  11       15.60       19.38     15.64 o 
  -3   1  11       14.20       59.28     14.38 o 
  -2   1  11      500.67      538.80     24.15 o 
  -1   1  11        0.45       -2.28      9.62 o 
   0   1  11     1082.90     1043.79     29.01 o 
   1   1  11      395.20      416.66     24.93 o 
   2   1  11      588.11      574.25     31.87 o 
   3   1  11        9.37       -6.98     22.97 o 
   4   1  11      150.91      194.29     34.24 o 
  -5   2  11      418.99      365.62    100.39 o 
  -4   2  11       30.43       26.74     15.69 o 
  -3   2  11      898.00      784.62     27.36 o 
  -2   2  11        0.18       -1.70     10.48 o 
  -1   2  11      569.46      547.53     19.89 o 
   0   2  11      845.14      831.78     28.66 o 
   1   2  11       20.13       35.22     23.88 o 
   2   2  11      293.66      411.02     32.92 o 
   3   2  11      347.82      379.57     36.70 o 
   4   2  11       35.93       16.86     27.45 o 
  -5   3  11       47.14       77.40     26.03 o 
  -4   3  11       94.38      167.51     23.95 o 
  -3   3  11      126.63      176.68     18.41 o 
  -2   3  11      612.78      607.39     22.23 o 
  -1   3  11      167.22      222.32     16.31 o 
   0   3  11      152.95      207.71     17.52 o 
   1   3  11      255.92      289.79     58.90 o 
   2   3  11      568.91      556.33     31.59 o 
   3   3  11       28.16       20.66     24.00 o 
   4   3  11      227.63      228.84     79.95 o 
  -5   4  11       79.27       53.70     31.44 o 
  -4   4  11      273.74      315.86     43.10 o 
  -3   4  11      291.77      379.83     24.25 o 
  -2   4  11        2.83        3.31     10.93 o 
  -1   4  11        6.41       23.97     10.88 o 
   0   4  11      280.70      367.81     53.92 o 
   1   4  11      657.17      653.35     33.00 o 
   2   4  11      173.11      248.46     28.12 o 
   3   4  11      625.03      604.61     36.15 o 
   4   4  11        9.36      -35.56     23.71 o 
  -5   5  11        4.98      -13.29     26.21 o 
  -4   5  11       84.47       90.77     22.26 o 
  -3   5  11       44.19       18.34     22.04 o 
  -2   5  11      423.44      418.62     30.97 o 
  -1   5  11      878.23      806.13     23.99 o 
   0   5  11     1468.41     1388.14     89.87 o 
   1   5  11        0.06       21.44     16.23 o 
   2   5  11      113.95      154.46     25.12 o 
   3   5  11       33.28       33.39     23.67 o 
   4   5  11        5.43        4.34     25.39 o 
  -5   6  11      112.46       65.55     31.00 o 
  -4   6  11       19.44       11.40     19.22 o 
  -3   6  11      187.33      194.18     22.93 o 
  -2   6  11       19.85       18.41     11.40 o 
  -1   6  11      137.56      170.74     17.24 o 
   0   6  11      316.44      344.61     18.54 o 
   1   6  11      433.99      422.00     22.50 o 
   2   6  11       95.28      138.44     24.14 o 
   3   6  11        2.16       -3.49     22.12 o 
   4   6  11       42.80       14.84     27.39 o 
  -5   7  11       16.04       -0.10     20.88 o 
  -4   7  11       39.67       40.88     20.04 o 
  -3   7  11      163.19      169.40     24.51 o 
  -2   7  11      261.13      306.79     23.67 o 
  -1   7  11      230.18      275.76     22.46 o 
   0   7  11     1066.99     1010.32     66.57 o 
   1   7  11       29.31       38.96     12.84 o 
   2   7  11      464.46      442.06     23.23 o 
   3   7  11       17.32       46.40     23.40 o 
   4   7  11        1.48      -31.30     24.39 o 
  -4   8  11        0.15       28.08     18.52 o 
  -3   8  11       84.13      105.68     21.99 o 
  -2   8  11      173.86      234.80     21.90 o 
  -1   8  11        7.62        1.35     11.05 o 
   0   8  11       26.91       68.34     14.61 o 
   1   8  11      324.26      338.35     25.64 o 
   2   8  11      144.51      191.70     21.49 o 
   3   8  11      733.86      623.67     65.10 o 
   4   8  11       27.42       21.22     21.01 o 
  -4   9  11      217.15       75.84     41.81 o 
  -3   9  11       12.46       34.39     21.65 o 
  -2   9  11      153.25      231.51     25.20 o 
  -1   9  11      267.64      386.71     34.88 o 
   0   9  11      687.70      653.23     31.58 o 
   1   9  11       22.36       14.67     12.75 o 
   2   9  11       85.94      126.10     19.78 o 
   3   9  11        1.49       14.36     16.37 o 
   4   9  11      178.06       56.66     20.33 o 
  -4  10  11        0.16       -2.01     22.86 o 
  -3  10  11      396.25      279.54     67.41 o 
  -2  10  11      284.01      299.02     28.36 o 
  -1  10  11      363.32      390.20     46.57 o 
   0  10  11       11.22       31.53     14.48 o 
   1  10  11       27.81       56.24     13.88 o 
   2  10  11        7.62       -6.59     15.61 o 
   3  10  11      129.64      140.43     29.21 o 
   4  10  11       10.16       12.86     27.98 o 
  -4  11  11      175.77       92.20     43.95 o 
  -3  11  11        1.02       29.74     20.29 o 
  -2  11  11       91.46      119.56     22.25 o 
  -1  11  11      193.45      317.09     26.00 o 
   0  11  11      587.85      551.04     31.87 o 
   1  11  11       77.73       86.33     15.11 o 
   2  11  11      195.63      243.81     27.01 o 
   3  11  11       46.55       48.90     27.05 o 
  -4  12  11        0.04      -10.31     21.12 o 
  -3  12  11      548.49      501.38     63.71 o 
  -2  12  11      184.50      190.73     29.25 o 
  -1  12  11      860.04      830.82    104.33 o 
   0  12  11       23.78       33.37     21.35 o 
   1  12  11      406.45      385.17     45.71 o 
   2  12  11        2.94       -7.14     17.50 o 
   3  12  11      190.80      103.95     31.57 o 
  -3  13  11        1.45       11.30     19.55 o 
  -2  13  11        5.10        8.82     20.35 o 
  -1  13  11       42.02       84.55     31.66 o 
   0  13  11      230.72      270.45     32.38 o 
   1  13  11        0.04       -7.10     34.28 o 
   2  13  11      130.65      135.98     32.01 o 
   3  13  11        7.87      -13.93     26.46 o 
  -3  14  11      100.64       56.01     34.23 o 
  -2  14  11       24.55       31.27     21.31 o 
  -1  14  11      816.09      769.48     42.33 o 
   0  14  11      112.86      149.87     28.49 o 
   1  14  11       39.26       42.88     23.46 o 
   2  14  11        0.47       91.73     38.22 o 
  -2  15  11        7.04        0.08     21.08 o 
  -1  15  11       13.23       54.19     27.66 o 
   0  15  11       97.95      132.14     28.60 o 
   1  15  11       33.43       22.00     37.86 o 
   2  15  11      177.99      150.68     40.08 o 
  -2  16  11       91.56       63.66     22.32 o 
  -1  16  11      525.31      467.69     48.23 o 
   0  16  11       31.20       53.66     26.49 o 
   1  16  11       88.01       99.34     43.81 o 
  -1  17  11        2.05       26.15     27.73 o 
   0  17  11       32.10       42.29     43.09 o 
  -4   0  12       97.77      140.62     27.95 o 
  -2   0  12      863.15      824.33     70.62 o 
   0   0  12     2683.78     2514.40    121.65 o 
   2   0  12      235.71      296.04     44.02 o 
   4   0  12       59.61       59.74     41.52 o 
  -5   1  12       10.57       -6.24     23.28 o 
  -4   1  12        0.01       -4.92     17.42 o 
  -3   1  12       88.64      107.31     17.16 o 
  -2   1  12        0.11       10.12     11.74 o 
  -1   1  12      396.80      469.95     19.30 o 
   0   1  12      725.26      674.78     32.04 o 
   1   1  12      556.82      567.66     29.93 o 
   2   1  12       12.46        7.42     31.66 o 
   3   1  12      270.48      262.02     44.13 o 
   4   1  12        1.37       -2.99     27.18 o 
  -5   2  12        1.54        4.59     21.89 o 
  -4   2  12      131.56      179.92     27.09 o 
  -3   2  12        0.06       -8.14     13.42 o 
  -2   2  12      668.18      653.92     23.81 o 
  -1   2  12        5.89       34.19     12.34 o 
   0   2  12      643.48      668.85     26.08 o 
   1   2  12        4.10       17.40     24.53 o 
   2   2  12      426.81      416.55     28.91 o 
   3   2  12       21.50        5.71     25.90 o 
   4   2  12      203.14      179.03     31.01 o 
  -5   3  12      127.79      144.17     29.72 o 
  -4   3  12        0.01      -10.70     18.41 o 
  -3   3  12      174.55      232.63     20.84 o 
  -2   3  12        9.60       40.98     13.31 o 
  -1   3  12      310.55      346.61     20.70 o 
   0   3  12        9.37        9.77     12.81 o 
   1   3  12       18.16       44.83     18.77 o 
   2   3  12      109.52      103.36     39.16 o 
   3   3  12      485.98      444.29     32.58 o 
   4   3  12        0.82      -21.01     33.75 o 
  -5   4  12        8.96        1.78     30.79 o 
  -4   4  12      282.48      328.31     30.66 o 
  -3   4  12       30.18       41.41     19.03 o 
  -2   4  12      325.08      376.92     19.57 o 
  -1   4  12      393.17      334.13     17.02 o 
   0   4  12      515.21      572.69     24.21 o 
   1   4  12       90.01      126.70     22.03 o 
   2   4  12       35.67       60.81     23.06 o 
   3   4  12       37.05       58.00     27.30 o 
   4   4  12      171.54      170.54     59.31 o 
  -4   5  12       10.64       18.97     21.51 o 
  -3   5  12      215.12      251.88     49.87 o 
  -2   5  12       25.96       25.93     15.04 o 
  -1   5  12        2.58       19.60     11.60 o 
   0   5  12      397.31      362.18     22.25 o 
   1   5  12      479.57      453.80     32.12 o 
   2   5  12       66.47      106.80     24.46 o 
   3   5  12      177.06      196.67     48.61 o 
   4   5  12        0.51      -17.77     26.43 o 
  -4   6  12       35.14       59.04     22.65 o 
  -3   6  12        0.00       -6.84     17.23 o 
  -2   6  12       31.74       24.90     16.06 o 
  -1   6  12       78.29      100.44     13.80 o 
   0   6  12      405.55      385.33     33.41 o 
   1   6  12       55.76       65.60     19.19 o 
   2   6  12      186.76      254.05     30.16 o 
   3   6  12       32.43       34.11     25.89 o 
   4   6  12       32.80       60.37     29.18 o 
  -4   7  12        5.22      -12.87     18.10 o 
  -3   7  12      199.28      184.34     24.49 o 
  -2   7  12        8.30       -3.29     15.18 o 
  -1   7  12      230.79      318.06     19.48 o 
   0   7  12       10.76       43.36     14.85 o 
   1   7  12      278.59      267.61     27.12 o 
   2   7  12      425.57      283.51     21.84 o 
   3   7  12       96.60      107.75     21.93 o 
   4   7  12        2.31      -36.75     25.63 o 
  -4   8  12      183.56      161.46     24.01 o 
  -3   8  12       43.66       64.51     19.59 o 
  -2   8  12      102.72      143.47     23.97 o 
  -1   8  12        1.04       -1.38     19.40 o 
   0   8  12      376.85      378.13     20.79 o 
   1   8  12       52.25       55.50     19.57 o 
   2   8  12       10.99       43.92     18.72 o 
   3   8  12       24.34       -2.58     17.16 o 
  -4   9  12        7.05        3.33     18.74 o 
  -3   9  12      255.65      215.53     40.99 o 
  -2   9  12      120.04      171.70     24.86 o 
  -1   9  12      157.01      227.87     30.64 o 
   0   9  12       38.40       41.25     15.57 o 
   1   9  12       89.36      128.56     22.85 o 
   2   9  12       56.60       43.38     17.79 o 
   3   9  12      317.52      224.88     40.22 o 
  -4  10  12      104.25       55.30     20.92 o 
  -3  10  12       58.36       48.55     21.04 o 
  -2  10  12       86.79      117.64     23.34 o 
  -1  10  12       15.12        6.06     21.82 o 
   0  10  12      231.07      330.47     32.28 o 
   1  10  12       32.44       43.91     16.74 o 
   2  10  12      281.11      302.67     48.38 o 
   3  10  12       92.91       67.16     25.57 o 
  -3  11  12       96.48       61.72     25.71 o 
  -2  11  12       12.02        8.79     24.60 o 
  -1  11  12      482.34      493.64     40.61 o 
   0  11  12       25.77       74.21     26.66 o 
   1  11  12      165.32      228.89     23.17 o 
   2  11  12       57.16       41.87     18.63 o 
   3  11  12      123.39       97.20     43.90 o 
  -3  12  12        0.04       12.85     20.50 o 
  -2  12  12       52.10       32.01     21.14 o 
  -1  12  12        5.70       25.26     24.69 o 
   0  12  12      593.30      554.01     61.80 o 
   1  12  12      142.38      154.51     26.75 o 
   2  12  12      128.86      117.72     20.40 o 
  -3  13  12       89.36      107.78     30.81 o 
  -2  13  12        0.01       -9.57     20.36 o 
  -1  13  12      454.05      474.78    135.99 o 
   0  13  12      103.14      153.97     28.86 o 
   1  13  12      100.31      120.42     25.81 o 
   2  13  12        5.92       18.83     20.01 o 
  -2  14  12      180.04      228.97     37.45 o 
  -1  14  12        0.10       20.39     25.42 o 
   0  14  12      206.29      256.54     34.16 o 
   1  14  12        1.17        8.62     22.31 o 
  -2  15  12       14.04       42.34     29.47 o 
  -1  15  12      460.39      537.06     47.03 o 
   0  15  12        5.15       23.06     25.75 o 
   1  15  12       16.83       19.99     23.45 o 
  -1  16  12       20.11       41.70     42.32 o 
   0  16  12       26.22       67.39     31.33 o 
  -3   0  13       35.12       -3.08     19.91 o 
  -1   0  13      731.94      695.85     34.74 o 
   1   0  13     1433.62     1465.10     80.83 o 
   3   0  13       88.53      130.61     42.92 o 
  -4   1  13       77.81       86.57     19.52 o 
  -3   1  13       10.75        7.27     14.45 o 
  -2   1  13     1017.98      981.00     31.17 o 
  -1   1  13       44.52       85.69     14.85 o 
   0   1  13        9.44       25.62     18.23 o 
   1   1  13      330.91      465.41     29.13 o 
   2   1  13      117.25      177.55     28.79 o 
   3   1  13        0.00        2.13     25.53 o 
   4   1  13      112.70       83.99     49.15 o 
  -4   2  13        1.30      -18.39     19.19 o 
  -3   2  13        5.30        6.74     15.14 o 
  -2   2  13       10.65       41.65     14.34 o 
  -1   2  13      813.64      785.22     26.47 o 
   0   2  13      450.69      399.93     25.97 o 
   1   2  13     1872.90     1706.91     64.00 o 
   2   2  13        4.18       24.60     23.50 o 
   3   2  13      173.63      182.47     33.42 o 
   4   2  13        0.44      -18.87     26.33 o 
  -4   3  13      124.61      172.85     26.74 o 
  -3   3  13        0.01       -8.79     14.09 o 
  -2   3  13      700.30      646.89     24.81 o 
  -1   3  13       20.07       18.81     15.14 o 
   0   3  13      232.49      241.85     25.96 o 
   1   3  13      266.05      314.23     29.27 o 
   2   3  13      492.98      448.16     30.15 o 
   3   3  13       11.33      -13.78     26.23 o 
   4   3  13      172.44      140.87     37.81 o 
  -4   4  13       12.68        0.37     20.62 o 
  -3   4  13       71.18      117.12     23.49 o 
  -2   4  13      170.84      228.36     26.29 o 
  -1   4  13        9.70       33.03     15.16 o 
   0   4  13       95.43      128.77     22.17 o 
   1   4  13      267.01      305.98     39.25 o 
   2   4  13       11.21       25.97     23.74 o 
   3   4  13      175.80      190.48     47.50 o 
   4   4  13        0.12      -23.57     27.57 o 
  -4   5  13       76.97       94.45     32.06 o 
  -3   5  13        0.65      -33.67     22.45 o 
  -2   5  13      354.62      416.51     69.32 o 
  -1   5  13        4.74       19.46     14.80 o 
   0   5  13      145.74      207.18     32.52 o 
   1   5  13      140.51      168.46     24.81 o 
   2   5  13       87.80      163.42     27.90 o 
   3   5  13        7.24       15.58     26.56 o 
  -4   6  13       13.27       -4.36     21.46 o 
  -3   6  13      143.58      206.83     24.77 o 
  -2   6  13        7.58       13.30     16.98 o 
  -1   6  13      870.11      801.39     52.43 o 
   0   6  13       72.28       88.77     17.82 o 
   1   6  13      122.63      136.71     23.79 o 
   2   6  13       10.80       -3.56     20.72 o 
   3   6  13       67.63       66.51     29.15 o 
  -4   7  13      124.52      140.32     36.87 o 
  -3   7  13        6.78       -3.34     18.50 o 
  -2   7  13      163.25      243.17     24.62 o 
  -1   7  13       46.28       61.73     17.62 o 
   0   7  13      194.52      285.21     23.88 o 
   1   7  13       25.13       11.35     18.51 o 
   2   7  13       96.90      110.01     20.61 o 
   3   7  13        0.01      -12.44     18.98 o 
  -4   8  13        7.37       29.69     22.74 o 
  -3   8  13      270.78      264.66     46.91 o 
  -2   8  13      352.47      384.24     36.92 o 
  -1   8  13        1.76       -6.35     20.56 o 
   0   8  13        0.10        7.37     15.71 o 
   1   8  13       41.18       40.70     20.09 o 
   2   8  13       26.40       27.28     17.60 o 
   3   8  13      103.96       91.58     32.79 o 
  -3   9  13        4.06       34.05     22.17 o 
  -2   9  13      154.50      177.55     26.86 o 
  -1   9  13        0.04       35.03     24.21 o 
   0   9  13      162.44      239.76     22.92 o 
   1   9  13        5.89        4.22     22.70 o 
   2   9  13      261.42      233.65     52.73 o 
   3   9  13        5.12       11.02     17.38 o 
  -3  10  13      189.21      147.71     45.21 o 
  -2  10  13       24.18       10.27     20.55 o 
  -1  10  13      253.35      270.38     41.47 o 
   0  10  13      137.34      157.70     27.87 o 
   1  10  13      183.32      217.11     51.15 o 
   2  10  13        1.32      -30.68     20.46 o 
   3  10  13      222.64      211.01     70.35 o 
  -3  11  13       13.42       13.39     21.27 o 
  -2  11  13       61.12       88.68     31.28 o 
  -1  11  13        2.24       29.30     24.98 o 
   0  11  13      321.51      399.13     37.17 o 
   1  11  13       85.26       95.92     32.33 o 
   2  11  13       75.94       66.90     27.73 o 
  -2  12  13       51.92       53.19     29.94 o 
  -1  12  13      100.18      175.63     32.78 o 
   0  12  13        3.67       41.41     24.03 o 
   1  12  13      239.70      283.38     42.34 o 
   2  12  13        1.66      -14.86     21.07 o 
  -2  13  13       38.07       55.67     30.20 o 
  -1  13  13       47.75       85.18     30.18 o 
   0  13  13      470.93      421.05     69.26 o 
   1  13  13       43.19       45.97     30.47 o 
  -1  14  13      111.98      166.76     34.27 o 
   0  14  13        7.96       61.71     27.34 o 
   1  14  13      216.80      232.81     42.24 o 
  -4   0  14       24.91       38.75     24.65 o 
  -2   0  14      182.29      265.12     31.12 o 
   0   0  14      445.39      310.03     35.70 o 
   2   0  14       88.12       98.50     25.11 o 
  -4   1  14        0.03       22.95     20.84 o 
  -3   1  14       78.84       97.48     22.12 o 
  -2   1  14        0.14      -12.49     13.44 o 
  -1   1  14      327.93      360.10     54.98 o 
   0   1  14       54.84       76.29     22.95 o 
   1   1  14     1451.92     1452.18     82.61 o 
   2   1  14        1.87       -3.21     24.14 o 
   3   1  14        4.16       -6.65     25.14 o 
  -4   2  14       65.73      100.29     24.94 o 
  -3   2  14        2.17       10.71     16.17 o 
  -2   2  14      187.16      237.91     21.39 o 
  -1   2  14        4.60        7.26     15.81 o 
   0   2  14      168.28      163.16     26.42 o 
   1   2  14      158.24      297.47     27.79 o 
   2   2  14      255.25      222.64     30.97 o 
   3   2  14       16.28       10.19     22.16 o 
  -4   3  14        5.46       25.59     22.08 o 
  -3   3  14      198.78      274.70     29.26 o 
  -2   3  14       31.55       70.60     36.18 o 
  -1   3  14       36.83       77.57     18.59 o 
   0   3  14       60.25      114.69     23.39 o 
   1   3  14      783.07      784.86     37.96 o 
   2   3  14       48.05       43.63     25.08 o 
   3   3  14       50.49       44.12     27.61 o 
  -4   4  14       54.87       63.38     29.75 o 
  -3   4  14        2.19       -1.06     19.49 o 
  -2   4  14      253.67      336.76     33.09 o 
  -1   4  14      337.84      359.77     51.03 o 
   0   4  14      140.12      182.64     26.39 o 
   1   4  14        7.51       19.43     20.68 o 
   2   4  14      158.54      174.99     29.13 o 
   3   4  14       27.88       11.05     27.19 o 
  -4   5  14        1.38       -2.00     24.57 o 
  -3   5  14      121.88      194.35     30.32 o 
  -2   5  14       73.69       59.53     21.87 o 
  -1   5  14      246.89      335.02     56.09 o 
   0   5  14        0.01      -13.73     18.18 o 
   1   5  14      338.78      363.34     29.47 o 
   2   5  14       74.70       63.40     41.11 o 
   3   5  14       12.00       24.70     27.12 o 
  -3   6  14        0.05        0.30     19.84 o 
  -2   6  14      161.24      193.42     24.29 o 
  -1   6  14       20.28       27.56     17.96 o 
   0   6  14      112.77      162.74     25.57 o 
   1   6  14        1.86       -4.99     20.11 o 
   2   6  14       39.11       67.21     25.44 o 
   3   6  14       19.37       -0.20     24.09 o 
  -3   7  14      111.55      158.45     38.73 o 
  -2   7  14      200.91      228.98     25.05 o 
  -1   7  14      268.58      339.44    137.24 o 
   0   7  14        1.15        3.05     19.21 o 
   1   7  14       85.27      106.72     23.86 o 
   2   7  14        7.78       -4.85     23.18 o 
   3   7  14       41.44       15.29     20.71 o 
  -3   8  14        9.91        6.87     18.12 o 
  -2   8  14      393.94      452.44    138.08 o 
  -1   8  14        0.96       25.41     24.09 o 
   0   8  14      235.44      246.56     43.28 o 
   1   8  14        5.14      -10.88     19.92 o 
   2   8  14       31.15       25.52     24.48 o 
  -3   9  14      257.55      185.00     44.68 o 
  -2   9  14       10.14       22.40     27.64 o 
  -1   9  14       26.36       49.23     32.58 o 
   0   9  14        7.13       22.79     30.62 o 
   1   9  14      116.18      114.70     24.62 o 
   2   9  14        1.26       -0.13     23.03 o 
  -3  10  14        2.72       -2.95     22.26 o 
  -2  10  14        7.72       -2.36     26.98 o 
  -1  10  14       25.30       45.60     27.22 o 
   0  10  14      141.97      152.17     37.14 o 
   1  10  14       75.50       76.12     34.02 o 
   2  10  14      125.68      129.96     52.04 o 
  -2  11  14        1.16        2.58     28.07 o 
  -1  11  14       72.08       74.71     29.06 o 
   0  11  14       42.43       34.62     25.70 o 
   1  11  14      275.63      300.50     44.02 o 
  -2  12  14       38.40       48.34     30.47 o 
  -1  12  14       29.49       34.34     28.40 o 
   0  12  14      446.75      495.65     74.03 o 
   1  12  14       10.50       10.90     29.10 o 
  -1  13  14       37.80       49.72     30.83 o 
   0  13  14        0.04        9.94     24.89 o 
  -3   0  15       75.52      136.92     30.41 o 
  -1   0  15      181.80      270.67     44.77 o 
   1   0  15       16.08      -16.44     31.39 o 
   3   0  15       37.72       56.18     38.68 o 
  -3   1  15       26.66       39.15     17.84 o 
  -2   1  15      104.11      132.42     19.49 o 
  -1   1  15        0.21       24.65     35.50 o 
   0   1  15      311.80      370.51     45.08 o 
   1   1  15        0.03       21.86     24.40 o 
   2   1  15      490.86      493.76     33.45 o 
   3   1  15        6.83       15.37     28.03 o 
  -3   2  15       11.56       33.09     18.28 o 
  -2   2  15       47.48       46.97     23.58 o 
  -1   2  15      183.49      300.97     62.50 o 
   0   2  15      244.68      270.77     30.86 o 
   1   2  15        1.35        3.91     21.15 o 
   2   2  15       82.68      126.97     28.83 o 
   3   2  15      111.82       72.03     56.79 o 
  -3   3  15        9.03       11.71     21.19 o 
  -2   3  15       14.22       21.63     18.57 o 
  -1   3  15      206.66      262.66     30.80 o 
   0   3  15      256.27      281.50     44.52 o 
   1   3  15       35.29       46.95     23.94 o 
   2   3  15      360.44      265.77     31.88 o 
   3   3  15        3.93      -18.57     26.23 o 
  -3   4  15      113.62      153.45     26.13 o 
  -2   4  15       34.74       36.22     19.48 o 
  -1   4  15      237.77      238.27     42.92 o 
   0   4  15       22.16       48.61     21.55 o 
   1   4  15      107.87      103.77     25.41 o 
   2   4  15       41.47       39.26     28.14 o 
  -3   5  15       11.56       31.68     22.88 o 
  -2   5  15       56.50       97.02     29.51 o 
  -1   5  15       23.02      102.97     24.31 o 
   0   5  15       92.41      111.68     24.09 o 
   1   5  15       53.10       54.68     23.24 o 
   2   5  15      228.07      221.27     63.14 o 
  -3   6  15       38.23       39.01     22.94 o 
  -2   6  15       47.14       55.98     28.12 o 
  -1   6  15     1069.22     1018.47     54.09 o 
   0   6  15        0.05       11.34     30.83 o 
   1   6  15       34.79       63.85     23.62 o 
   2   6  15       55.63       74.91     26.84 o 
  -3   7  15        1.59      -12.22     22.93 o 
  -2   7  15      235.67      322.86     47.54 o 
  -1   7  15       98.46       97.20     25.17 o 
   0   7  15       56.13       94.48     24.03 o 
   1   7  15       71.68       54.04     22.46 o 
   2   7  15       58.12       73.93     45.04 o 
  -2   8  15       73.88       97.89     31.29 o 
  -1   8  15      238.15      275.47     87.57 o 
   0   8  15        6.45        6.28     20.16 o 
   1   8  15      121.52      100.57     35.62 o 
   2   8  15       52.55       23.22     21.98 o 
  -2   9  15        1.36       35.06     29.63 o 
  -1   9  15        1.86       -6.29     24.82 o 
   0   9  15      141.01      128.20     36.66 o 
   1   9  15        3.50       11.01     21.82 o 
  -2  10  15        7.99      -15.92     28.46 o 
  -1  10  15       40.50       66.60     29.05 o 
   0  10  15      137.65      104.85     36.78 o 
   1  10  15      184.23      177.86     41.43 o 
  -1  11  15        0.31      -28.68     26.51 o 
   0  11  15      170.53      181.68     44.22 o 
  -2   0  16      108.12      176.44     42.94 o 
   0   0  16        2.66      -15.24     33.72 o 
   2   0  16      305.83      209.49     45.18 o 
  -3   1  16       56.97       76.89     27.72 o 
  -2   1  16        0.01        6.79     23.04 o 
  -1   1  16      186.67      177.61     30.75 o 
   0   1  16        4.86       13.25     25.33 o 
   1   1  16        2.21      -25.04     24.11 o 
   2   1  16       42.49       55.23     24.80 o 
  -3   2  16       14.60       11.98     20.88 o 
  -2   2  16      117.03      185.02     29.83 o 
  -1   2  16       13.72       32.41     24.35 o 
   0   2  16       18.29       26.26     27.06 o 
   1   2  16        3.03      -18.61     24.18 o 
   2   2  16      284.59      172.53     30.09 o 
  -3   3  16       45.23       88.82     40.13 o 
  -2   3  16       11.93       15.70     19.65 o 
  -1   3  16       87.33      124.85     42.95 o 
   0   3  16       38.99       72.06     25.79 o 
   1   3  16        8.24       -6.69     24.52 o 
   2   3  16       82.79      116.34     28.98 o 
  -2   4  16       26.93       46.29     27.91 o 
  -1   4  16        1.63       43.96     24.15 o 
   0   4  16      171.69      201.61     56.25 o 
   1   4  16        8.36       24.27     23.97 o 
   2   4  16      380.77      242.44     38.52 o 
  -2   5  16        3.50        8.98     26.96 o 
  -1   5  16      298.61      301.04    163.78 o 
   0   5  16        6.92       19.24     21.47 o 
   1   5  16      123.53       77.00     22.21 o 
  -2   6  16      299.68      290.34     79.79 o 
  -1   6  16        1.77       54.40     34.37 o 
   0   6  16      169.39      204.32     59.06 o 
   1   6  16       56.39       41.78     23.03 o 
  -2   7  16       37.29       45.20     29.47 o 
  -1   7  16      123.78       86.73     37.36 o 
   0   7  16        0.01       15.61     22.66 o 
   1   7  16       12.95     1083.48    779.97 o 
  -1   8  16       18.53        2.53     30.67 o 
   0   8  16      146.73       96.62     34.47 o 
   0   9  16       11.53       20.94     32.25 o 
  -1   0  17       34.43       63.88     39.36 o 
  -2   1  17       26.93     1066.68    774.32 o 
  -1   1  17        2.28       14.95     31.41 o 
   0   1  17       37.04       67.78     27.50 o 
   1   1  17       18.86       -3.23     25.14 o 
  -2   2  17        4.60        0.67     25.94 o 
  -1   2  17      178.16      224.35     45.37 o 
   0   2  17       29.09       14.26     26.46 o 
   1   2  17        3.37      -35.14     25.25 o 
  -1   3  17        0.85       22.83     29.76 o 
   0   3  17      144.94      132.51     28.94 o 
   1   3  17        0.98        3.18     25.80 o 
  -1   4  17      109.14      170.83     41.98 o 
   0   4  17        0.00       38.10     25.73 o 
  -1   5  17       38.71       54.82     24.89 o 
   0   5  17      149.14       58.71     29.63 o 
                                                 
